# Supplementary material for: The influence of rhythm on detection of auditory and vibrotactile asynchrony
Source: Exp Brain Res. 2020 Mar 4;238(4):825–32. doi: 10.1007/s00221-019-05720-x (PMC7181424; doi:10.1007/s00221-019-05720-x)
Supplement: Supplementary file 12 — Max MSP Script - VT Regular (MAXPAT 134 kb) [file 221_2019_5720_MOESM12_ESM.maxpat]

{
	"patcher" : 	{
		"fileversion" : 1,
		"appversion" : 		{
			"major" : 7,
			"minor" : 1,
			"revision" : 0,
			"architecture" : "x64",
			"modernui" : 1
		}
,
		"rect" : [ 144.0, 79.0, 1323.0, 862.0 ],
		"bglocked" : 0,
		"openinpresentation" : 0,
		"default_fontsize" : 12.0,
		"default_fontface" : 0,
		"default_fontname" : "Arial",
		"gridonopen" : 1,
		"gridsize" : [ 15.0, 15.0 ],
		"gridsnaponopen" : 1,
		"objectsnaponopen" : 1,
		"statusbarvisible" : 2,
		"toolbarvisible" : 1,
		"lefttoolbarpinned" : 0,
		"toptoolbarpinned" : 0,
		"righttoolbarpinned" : 0,
		"bottomtoolbarpinned" : 0,
		"toolbars_unpinned_last_save" : 0,
		"tallnewobj" : 1,
		"boxanimatetime" : 200,
		"enablehscroll" : 1,
		"enablevscroll" : 1,
		"devicewidth" : 0.0,
		"description" : "",
		"digest" : "",
		"tags" : "",
		"style" : "",
		"subpatcher_template" : "",
		"boxes" : [ 			{
				"box" : 				{
					"id" : "obj-116",
					"maxclass" : "message",
					"numinlets" : 2,
					"numoutlets" : 1,
					"outlettype" : [ "" ],
					"patching_rect" : [ 1227.0, 83.0, 29.5, 22.0 ],
					"style" : "",
					"text" : "1"
				}

			}
, 			{
				"box" : 				{
					"id" : "obj-122",
					"maxclass" : "message",
					"numinlets" : 2,
					"numoutlets" : 1,
					"outlettype" : [ "" ],
					"patching_rect" : [ 1189.5, 83.0, 29.5, 22.0 ],
					"style" : "",
					"text" : "0"
				}

			}
, 			{
				"box" : 				{
					"id" : "obj-124",
					"maxclass" : "newobj",
					"numinlets" : 2,
					"numoutlets" : 1,
					"outlettype" : [ "" ],
					"patching_rect" : [ 1277.5, 102.0, 34.0, 26.0 ],
					"style" : "",
					"text" : "gate"
				}

			}
, 			{
				"box" : 				{
					"id" : "obj-115",
					"maxclass" : "newobj",
					"numinlets" : 3,
					"numoutlets" : 3,
					"outlettype" : [ "bang", "bang", "" ],
					"patching_rect" : [ 278.0, 553.0, 69.0, 26.0 ],
					"style" : "",
					"text" : "select 7 15"
				}

			}
, 			{
				"box" : 				{
					"id" : "obj-113",
					"maxclass" : "message",
					"numinlets" : 2,
					"numoutlets" : 1,
					"outlettype" : [ "" ],
					"patching_rect" : [ 1100.5, 546.5, 31.0, 22.0 ],
					"style" : "messageGold",
					"text" : "190"
				}

			}
, 			{
				"box" : 				{
					"id" : "obj-114",
					"maxclass" : "message",
					"numinlets" : 2,
					"numoutlets" : 1,
					"outlettype" : [ "" ],
					"patching_rect" : [ 1102.0, 496.5, 29.5, 22.0 ],
					"style" : "messageGold",
					"text" : "90"
				}

			}
, 			{
				"box" : 				{
					"bgmode" : 0,
					"border" : 0,
					"clickthrough" : 0,
					"enablehscroll" : 0,
					"enablevscroll" : 0,
					"extract" : 1,
					"id" : "obj-112",
					"lockeddragscroll" : 0,
					"maxclass" : "bpatcher",
					"name" : "bp.Gain and Bias.maxpat",
					"numinlets" : 1,
					"numoutlets" : 1,
					"offset" : [ 0.0, 0.0 ],
					"outlettype" : [ "signal" ],
					"patching_rect" : [ 1115.0, 675.0, 146.0, 116.0 ],
					"varname" : "bp.Gain and Bias",
					"viewvisibility" : 1
				}

			}
, 			{
				"box" : 				{
					"bgmode" : 0,
					"border" : 0,
					"clickthrough" : 0,
					"enablehscroll" : 0,
					"enablevscroll" : 0,
					"extract" : 1,
					"id" : "obj-106",
					"lockeddragscroll" : 0,
					"maxclass" : "bpatcher",
					"name" : "bp.Stereo.maxpat",
					"numinlets" : 2,
					"numoutlets" : 0,
					"offset" : [ 0.0, 0.0 ],
					"patching_rect" : [ 1115.0, 804.0, 148.0, 116.0 ],
					"varname" : "bp.Stereo[2]",
					"viewvisibility" : 1
				}

			}
, 			{
				"box" : 				{
					"id" : "obj-65",
					"maxclass" : "newobj",
					"numinlets" : 2,
					"numoutlets" : 2,
					"outlettype" : [ "bang", "" ],
					"patching_rect" : [ 484.931885, 675.0, 59.0, 26.0 ],
					"style" : "",
					"text" : "select 16"
				}

			}
, 			{
				"box" : 				{
					"id" : "obj-111",
					"maxclass" : "newobj",
					"numinlets" : 2,
					"numoutlets" : 1,
					"outlettype" : [ "" ],
					"patching_rect" : [ 484.931885, 712.680359, 57.0, 26.0 ],
					"style" : "",
					"text" : "pipe 350"
				}

			}
, 			{
				"box" : 				{
					"id" : "obj-110",
					"maxclass" : "newobj",
					"numinlets" : 2,
					"numoutlets" : 1,
					"outlettype" : [ "" ],
					"patching_rect" : [ 353.0, 107.0, 63.0, 26.0 ],
					"style" : "",
					"text" : "pipe 1000"
				}

			}
, 			{
				"box" : 				{
					"id" : "obj-108",
					"maxclass" : "message",
					"numinlets" : 2,
					"numoutlets" : 1,
					"outlettype" : [ "" ],
					"patching_rect" : [ 550.181885, 775.0, 29.5, 22.0 ],
					"style" : "",
					"text" : "1"
				}

			}
, 			{
				"box" : 				{
					"id" : "obj-85",
					"maxclass" : "message",
					"numinlets" : 2,
					"numoutlets" : 1,
					"outlettype" : [ "" ],
					"patching_rect" : [ 511.181885, 775.0, 29.5, 22.0 ],
					"style" : "",
					"text" : "0"
				}

			}
, 			{
				"box" : 				{
					"id" : "obj-39",
					"maxclass" : "newobj",
					"numinlets" : 2,
					"numoutlets" : 1,
					"outlettype" : [ "signal" ],
					"patching_rect" : [ 591.889648, 804.0, 41.0, 26.0 ],
					"style" : "",
					"text" : "gate~"
				}

			}
, 			{
				"box" : 				{
					"id" : "obj-125",
					"maxclass" : "comment",
					"numinlets" : 1,
					"numoutlets" : 0,
					"patching_rect" : [ 878.0, 926.0, 59.0, 20.0 ],
					"style" : "",
					"text" : "VT Out"
				}

			}
, 			{
				"box" : 				{
					"id" : "obj-123",
					"maxclass" : "comment",
					"numinlets" : 1,
					"numoutlets" : 0,
					"patching_rect" : [ 866.0, 775.0, 78.286865, 20.0 ],
					"style" : "",
					"text" : "Audio Out\n"
				}

			}
, 			{
				"box" : 				{
					"bgmode" : 0,
					"border" : 0,
					"clickthrough" : 0,
					"enablehscroll" : 0,
					"enablevscroll" : 0,
					"extract" : 1,
					"id" : "obj-121",
					"lockeddragscroll" : 0,
					"maxclass" : "bpatcher",
					"name" : "bp.Stereo.maxpat",
					"numinlets" : 2,
					"numoutlets" : 0,
					"offset" : [ 0.0, 0.0 ],
					"patching_rect" : [ 844.0, 947.0, 148.0, 116.0 ],
					"varname" : "bp.Stereo[1]",
					"viewvisibility" : 1
				}

			}
, 			{
				"box" : 				{
					"id" : "obj-120",
					"maxclass" : "message",
					"numinlets" : 2,
					"numoutlets" : 1,
					"outlettype" : [ "" ],
					"patching_rect" : [ 1042.286865, 546.5, 31.0, 22.0 ],
					"style" : "messageGold",
					"text" : "170"
				}

			}
, 			{
				"box" : 				{
					"id" : "obj-119",
					"maxclass" : "message",
					"numinlets" : 2,
					"numoutlets" : 1,
					"outlettype" : [ "" ],
					"patching_rect" : [ 1003.286865, 546.5, 31.0, 22.0 ],
					"style" : "messageGold",
					"text" : "150"
				}

			}
, 			{
				"box" : 				{
					"id" : "obj-118",
					"maxclass" : "message",
					"numinlets" : 2,
					"numoutlets" : 1,
					"outlettype" : [ "" ],
					"patching_rect" : [ 962.5, 546.5, 31.0, 22.0 ],
					"style" : "messageGold",
					"text" : "130"
				}

			}
, 			{
				"box" : 				{
					"id" : "obj-117",
					"maxclass" : "message",
					"numinlets" : 2,
					"numoutlets" : 1,
					"outlettype" : [ "" ],
					"patching_rect" : [ 918.926514, 546.5, 30.0, 22.0 ],
					"style" : "messageGold",
					"text" : "110"
				}

			}
, 			{
				"box" : 				{
					"bgmode" : 0,
					"border" : 0,
					"clickthrough" : 0,
					"enablehscroll" : 0,
					"enablevscroll" : 0,
					"extract" : 1,
					"id" : "obj-92",
					"lockeddragscroll" : 0,
					"maxclass" : "bpatcher",
					"name" : "bp.Stereo Mixer.maxpat",
					"numinlets" : 8,
					"numoutlets" : 2,
					"offset" : [ 0.0, 0.0 ],
					"outlettype" : [ "signal", "signal" ],
					"patching_rect" : [ 591.889648, 852.666687, 202.0, 116.0 ],
					"varname" : "bp.Stereo Mixer",
					"viewvisibility" : 1
				}

			}
, 			{
				"box" : 				{
					"id" : "obj-107",
					"maxclass" : "message",
					"numinlets" : 2,
					"numoutlets" : 1,
					"outlettype" : [ "" ],
					"patching_rect" : [ 69.0, 594.714294, 37.0, 22.0 ],
					"style" : "",
					"text" : "open"
				}

			}
, 			{
				"box" : 				{
					"id" : "obj-109",
					"maxclass" : "newobj",
					"numinlets" : 1,
					"numoutlets" : 1,
					"outlettype" : [ "bang" ],
					"patching_rect" : [ 69.0, 530.5, 60.0, 26.0 ],
					"style" : "",
					"text" : "loadbang"
				}

			}
, 			{
				"box" : 				{
					"id" : "obj-105",
					"maxclass" : "message",
					"numinlets" : 2,
					"numoutlets" : 1,
					"outlettype" : [ "" ],
					"patching_rect" : [ 69.0, 402.714294, 37.0, 22.0 ],
					"style" : "",
					"text" : "open"
				}

			}
, 			{
				"box" : 				{
					"id" : "obj-14",
					"maxclass" : "newobj",
					"numinlets" : 1,
					"numoutlets" : 1,
					"outlettype" : [ "bang" ],
					"patching_rect" : [ 69.0, 338.5, 60.0, 26.0 ],
					"style" : "",
					"text" : "loadbang"
				}

			}
, 			{
				"box" : 				{
					"id" : "obj-97",
					"maxclass" : "newobj",
					"numinlets" : 1,
					"numoutlets" : 1,
					"outlettype" : [ "signal" ],
					"patching_rect" : [ 592.889648, 755.666687, 40.0, 26.0 ],
					"style" : "newobjMagenta-1",
					"text" : "pink~"
				}

			}
, 			{
				"box" : 				{
					"id" : "obj-70",
					"maxclass" : "number",
					"numinlets" : 1,
					"numoutlets" : 2,
					"outlettype" : [ "", "bang" ],
					"parameter_enable" : 0,
					"patching_rect" : [ 612.75, 573.395508, 54.0, 22.0 ],
					"style" : "numberGold-1",
					"triscale" : 0.9
				}

			}
, 			{
				"box" : 				{
					"id" : "obj-75",
					"maxclass" : "newobj",
					"numinlets" : 2,
					"numoutlets" : 1,
					"outlettype" : [ "int" ],
					"patching_rect" : [ 575.370361, 607.139893, 52.0, 26.0 ],
					"style" : "",
					"text" : "i"
				}

			}
, 			{
				"box" : 				{
					"id" : "obj-87",
					"maxclass" : "newobj",
					"numinlets" : 2,
					"numoutlets" : 1,
					"outlettype" : [ "signal" ],
					"patching_rect" : [ 575.370361, 643.410095, 48.0, 26.0 ],
					"style" : "",
					"text" : "count~"
				}

			}
, 			{
				"box" : 				{
					"id" : "obj-95",
					"maxclass" : "newobj",
					"numinlets" : 2,
					"numoutlets" : 1,
					"outlettype" : [ "signal" ],
					"patching_rect" : [ 575.370361, 679.680359, 112.0, 26.0 ],
					"style" : "",
					"text" : "index~ PulseTwo 1"
				}

			}
, 			{
				"box" : 				{
					"id" : "obj-60",
					"maxclass" : "newobj",
					"numinlets" : 1,
					"numoutlets" : 2,
					"outlettype" : [ "float", "bang" ],
					"patching_rect" : [ 69.0, 654.0, 189.0, 26.0 ],
					"style" : "",
					"text" : "buffer~ PulseTwo 300Hz.wav 300"
				}

			}
, 			{
				"box" : 				{
					"id" : "obj-55",
					"maxclass" : "newobj",
					"numinlets" : 1,
					"numoutlets" : 2,
					"outlettype" : [ "float", "bang" ],
					"patching_rect" : [ 69.0, 453.5, 190.0, 26.0 ],
					"style" : "",
					"text" : "buffer~ PulseOne 200Hz.wav 300"
				}

			}
, 			{
				"box" : 				{
					"id" : "obj-17",
					"maxclass" : "number",
					"numinlets" : 1,
					"numoutlets" : 2,
					"outlettype" : [ "", "bang" ],
					"parameter_enable" : 0,
					"patching_rect" : [ 380.75, 573.395508, 54.0, 22.0 ],
					"style" : "numberGold-1",
					"triscale" : 0.9
				}

			}
, 			{
				"box" : 				{
					"id" : "obj-28",
					"maxclass" : "newobj",
					"numinlets" : 2,
					"numoutlets" : 1,
					"outlettype" : [ "int" ],
					"patching_rect" : [ 343.370361, 607.139893, 52.0, 26.0 ],
					"style" : "",
					"text" : "i"
				}

			}
, 			{
				"box" : 				{
					"id" : "obj-53",
					"maxclass" : "newobj",
					"numinlets" : 2,
					"numoutlets" : 1,
					"outlettype" : [ "signal" ],
					"patching_rect" : [ 343.370361, 643.410095, 48.0, 26.0 ],
					"style" : "",
					"text" : "count~"
				}

			}
, 			{
				"box" : 				{
					"id" : "obj-54",
					"maxclass" : "newobj",
					"numinlets" : 2,
					"numoutlets" : 1,
					"outlettype" : [ "signal" ],
					"patching_rect" : [ 343.370361, 679.680359, 112.0, 26.0 ],
					"style" : "",
					"text" : "index~ PulseOne 1"
				}

			}
, 			{
				"box" : 				{
					"id" : "obj-77",
					"maxclass" : "comment",
					"numinlets" : 1,
					"numoutlets" : 0,
					"patching_rect" : [ -196.0, 1058.0, 150.0, 20.0 ],
					"style" : ""
				}

			}
, 			{
				"box" : 				{
					"bgmode" : 0,
					"border" : 0,
					"clickthrough" : 0,
					"enablehscroll" : 0,
					"enablevscroll" : 0,
					"extract" : 1,
					"id" : "obj-88",
					"lockeddragscroll" : 0,
					"maxclass" : "bpatcher",
					"name" : "bp.Recordr.maxpat",
					"numinlets" : 2,
					"numoutlets" : 0,
					"offset" : [ 0.0, 0.0 ],
					"patching_rect" : [ 1031.036865, 947.0, 372.0, 116.0 ],
					"varname" : "bp.Recordr",
					"viewvisibility" : 1
				}

			}
, 			{
				"box" : 				{
					"bgmode" : 0,
					"border" : 0,
					"clickthrough" : 0,
					"enablehscroll" : 0,
					"enablevscroll" : 0,
					"extract" : 1,
					"id" : "obj-84",
					"lockeddragscroll" : 0,
					"maxclass" : "bpatcher",
					"name" : "bp.Stereo.maxpat",
					"numinlets" : 2,
					"numoutlets" : 0,
					"offset" : [ 0.0, 0.0 ],
					"patching_rect" : [ 844.0, 808.0, 148.0, 116.0 ],
					"varname" : "bp.Stereo",
					"viewvisibility" : 1
				}

			}
, 			{
				"box" : 				{
					"bgmode" : 0,
					"border" : 0,
					"clickthrough" : 0,
					"enablehscroll" : 0,
					"enablevscroll" : 0,
					"extract" : 1,
					"id" : "obj-80",
					"lockeddragscroll" : 0,
					"maxclass" : "bpatcher",
					"name" : "bp.Pan Mixer.maxpat",
					"numinlets" : 8,
					"numoutlets" : 2,
					"offset" : [ 0.0, 0.0 ],
					"outlettype" : [ "signal", "signal" ],
					"patching_rect" : [ 175.25, 846.0, 395.0, 217.0 ],
					"varname" : "bp.Pan Mixer",
					"viewvisibility" : 1
				}

			}
, 			{
				"box" : 				{
					"id" : "obj-12",
					"linecount" : 2,
					"maxclass" : "comment",
					"numinlets" : 1,
					"numoutlets" : 0,
					"patching_rect" : [ 802.213135, 221.5, 96.0, 33.0 ],
					"style" : "",
					"text" : "Where is offset (1 beat ahead):"
				}

			}
, 			{
				"box" : 				{
					"id" : "obj-103",
					"maxclass" : "number",
					"numinlets" : 1,
					"numoutlets" : 2,
					"outlettype" : [ "", "bang" ],
					"parameter_enable" : 0,
					"patching_rect" : [ 691.0, 518.0, 50.0, 22.0 ],
					"style" : ""
				}

			}
, 			{
				"box" : 				{
					"id" : "obj-99",
					"maxclass" : "button",
					"numinlets" : 1,
					"numoutlets" : 1,
					"outlettype" : [ "bang" ],
					"patching_rect" : [ 944.0, 125.0, 24.0, 24.0 ],
					"style" : ""
				}

			}
, 			{
				"box" : 				{
					"id" : "obj-2",
					"maxclass" : "newobj",
					"numinlets" : 1,
					"numoutlets" : 2,
					"outlettype" : [ "bang", "bang" ],
					"patching_rect" : [ 751.889648, 207.0, 34.0, 26.0 ],
					"style" : "",
					"text" : "t b b"
				}

			}
, 			{
				"box" : 				{
					"id" : "obj-91",
					"maxclass" : "button",
					"numinlets" : 1,
					"numoutlets" : 1,
					"outlettype" : [ "bang" ],
					"patching_rect" : [ 802.213135, 399.0, 24.0, 24.0 ],
					"style" : ""
				}

			}
, 			{
				"box" : 				{
					"id" : "obj-83",
					"maxclass" : "button",
					"numinlets" : 1,
					"numoutlets" : 1,
					"outlettype" : [ "bang" ],
					"patching_rect" : [ 762.639648, 407.5, 24.0, 24.0 ],
					"style" : ""
				}

			}
, 			{
				"box" : 				{
					"id" : "obj-104",
					"maxclass" : "number",
					"numinlets" : 1,
					"numoutlets" : 2,
					"outlettype" : [ "", "bang" ],
					"parameter_enable" : 0,
					"patching_rect" : [ 743.889648, 327.0, 50.0, 22.0 ],
					"style" : ""
				}

			}
, 			{
				"box" : 				{
					"id" : "obj-102",
					"maxclass" : "newobj",
					"numinlets" : 2,
					"numoutlets" : 1,
					"outlettype" : [ "int" ],
					"patching_rect" : [ 754.139648, 290.570374, 29.5, 26.0 ],
					"style" : "",
					"text" : "+ 1"
				}

			}
, 			{
				"box" : 				{
					"id" : "obj-101",
					"maxclass" : "newobj",
					"numinlets" : 2,
					"numoutlets" : 2,
					"outlettype" : [ "", "" ],
					"patching_rect" : [ 746.889648, 367.0, 44.0, 26.0 ],
					"style" : "",
					"text" : "gate 2"
				}

			}
, 			{
				"box" : 				{
					"id" : "obj-98",
					"maxclass" : "newobj",
					"numinlets" : 2,
					"numoutlets" : 1,
					"outlettype" : [ "bang" ],
					"patching_rect" : [ 704.0, 415.0, 63.0, 26.0 ],
					"style" : "",
					"text" : "delay 650"
				}

			}
, 			{
				"box" : 				{
					"id" : "obj-94",
					"maxclass" : "button",
					"numinlets" : 1,
					"numoutlets" : 1,
					"outlettype" : [ "bang" ],
					"patching_rect" : [ 695.25, 367.0, 24.0, 24.0 ],
					"style" : ""
				}

			}
, 			{
				"box" : 				{
					"id" : "obj-93",
					"maxclass" : "button",
					"numinlets" : 1,
					"numoutlets" : 1,
					"outlettype" : [ "bang" ],
					"patching_rect" : [ 836.5, 279.0, 24.0, 24.0 ],
					"style" : ""
				}

			}
, 			{
				"box" : 				{
					"id" : "obj-78",
					"maxclass" : "button",
					"numinlets" : 1,
					"numoutlets" : 1,
					"outlettype" : [ "bang" ],
					"patching_rect" : [ 944.0, 281.0, 24.0, 24.0 ],
					"style" : ""
				}

			}
, 			{
				"box" : 				{
					"id" : "obj-90",
					"maxclass" : "message",
					"numinlets" : 2,
					"numoutlets" : 1,
					"outlettype" : [ "" ],
					"patching_rect" : [ 882.963135, 299.0, 37.0, 22.0 ],
					"style" : "",
					"text" : "clear"
				}

			}
, 			{
				"box" : 				{
					"id" : "obj-73",
					"maxclass" : "newobj",
					"numinlets" : 2,
					"numoutlets" : 2,
					"outlettype" : [ "int", "bang" ],
					"patching_rect" : [ 748.389648, 253.570374, 41.0, 26.0 ],
					"style" : "",
					"text" : "urn 2."
				}

			}
, 			{
				"box" : 				{
					"id" : "obj-40",
					"maxclass" : "newobj",
					"numinlets" : 4,
					"numoutlets" : 4,
					"outlettype" : [ "bang", "bang", "bang", "" ],
					"patching_rect" : [ 898.139648, 225.0, 69.0, 26.0 ],
					"style" : "",
					"text" : "sel 6 14 16"
				}

			}
, 			{
				"box" : 				{
					"id" : "obj-81",
					"maxclass" : "number",
					"numinlets" : 1,
					"numoutlets" : 2,
					"outlettype" : [ "", "bang" ],
					"parameter_enable" : 0,
					"patching_rect" : [ 1429.0, 154.0, 50.0, 22.0 ],
					"style" : ""
				}

			}
, 			{
				"box" : 				{
					"id" : "obj-79",
					"maxclass" : "message",
					"numinlets" : 2,
					"numoutlets" : 1,
					"outlettype" : [ "" ],
					"patching_rect" : [ 1401.0, 70.0, 37.0, 22.0 ],
					"style" : "",
					"text" : "clear"
				}

			}
, 			{
				"box" : 				{
					"id" : "obj-68",
					"maxclass" : "newobj",
					"numinlets" : 1,
					"numoutlets" : 2,
					"outlettype" : [ "int", "int" ],
					"patching_rect" : [ 1336.0, 99.0, 53.0, 26.0 ],
					"style" : "",
					"text" : "numkey"
				}

			}
, 			{
				"box" : 				{
					"id" : "obj-59",
					"maxclass" : "message",
					"numinlets" : 2,
					"numoutlets" : 1,
					"outlettype" : [ "" ],
					"patching_rect" : [ 1085.0, 125.0, 37.0, 22.0 ],
					"style" : "",
					"text" : "set 0"
				}

			}
, 			{
				"box" : 				{
					"id" : "obj-38",
					"maxclass" : "newobj",
					"numinlets" : 0,
					"numoutlets" : 4,
					"outlettype" : [ "int", "int", "int", "int" ],
					"patching_rect" : [ 1308.0, 48.5, 50.5, 26.0 ],
					"style" : "",
					"text" : "key"
				}

			}
, 			{
				"box" : 				{
					"id" : "obj-74",
					"linecount" : 2,
					"maxclass" : "comment",
					"numinlets" : 1,
					"numoutlets" : 0,
					"patching_rect" : [ 446.181885, 310.0, 74.0, 33.0 ],
					"style" : "",
					"text" : "resets counters\n"
				}

			}
, 			{
				"box" : 				{
					"id" : "obj-71",
					"linecount" : 2,
					"maxclass" : "comment",
					"numinlets" : 1,
					"numoutlets" : 0,
					"patching_rect" : [ 1264.0, 292.0, 150.0, 33.0 ],
					"style" : "",
					"text" : "- restarts sequence\n- increments counter\n"
				}

			}
, 			{
				"box" : 				{
					"id" : "obj-66",
					"linecount" : 2,
					"maxclass" : "comment",
					"numinlets" : 1,
					"numoutlets" : 0,
					"patching_rect" : [ 451.5, 390.0, 46.0, 33.0 ],
					"style" : "",
					"text" : "restart seq\n"
				}

			}
, 			{
				"box" : 				{
					"id" : "obj-72",
					"maxclass" : "comment",
					"numinlets" : 1,
					"numoutlets" : 0,
					"patching_rect" : [ 278.0, 141.0, 97.0, 20.0 ],
					"style" : "",
					"text" : "metro stop msg"
				}

			}
, 			{
				"box" : 				{
					"id" : "obj-69",
					"maxclass" : "comment",
					"numinlets" : 1,
					"numoutlets" : 0,
					"patching_rect" : [ 541.0, 427.0, 78.0, 20.0 ],
					"style" : "",
					"text" : "ISI Value ms"
				}

			}
, 			{
				"box" : 				{
					"id" : "obj-67",
					"maxclass" : "button",
					"numinlets" : 1,
					"numoutlets" : 1,
					"outlettype" : [ "bang" ],
					"patching_rect" : [ 296.0, 214.0, 24.0, 24.0 ],
					"style" : ""
				}

			}
, 			{
				"box" : 				{
					"id" : "obj-63",
					"maxclass" : "message",
					"numinlets" : 2,
					"numoutlets" : 1,
					"outlettype" : [ "" ],
					"patching_rect" : [ 296.0, 181.0, 29.5, 22.0 ],
					"style" : "",
					"text" : "0"
				}

			}
, 			{
				"box" : 				{
					"id" : "obj-22",
					"maxclass" : "number",
					"numinlets" : 1,
					"numoutlets" : 2,
					"outlettype" : [ "", "bang" ],
					"parameter_enable" : 0,
					"patching_rect" : [ 380.75, 514.0, 50.0, 22.0 ],
					"style" : ""
				}

			}
, 			{
				"box" : 				{
					"id" : "obj-26",
					"maxclass" : "newobj",
					"numinlets" : 2,
					"numoutlets" : 2,
					"outlettype" : [ "bang", "" ],
					"patching_rect" : [ 380.75, 421.0, 52.0, 26.0 ],
					"style" : "",
					"text" : "select 8"
				}

			}
, 			{
				"box" : 				{
					"id" : "obj-43",
					"maxclass" : "number",
					"numinlets" : 1,
					"numoutlets" : 2,
					"outlettype" : [ "", "bang" ],
					"parameter_enable" : 0,
					"patching_rect" : [ 380.75, 390.0, 50.0, 22.0 ],
					"style" : ""
				}

			}
, 			{
				"box" : 				{
					"id" : "obj-50",
					"maxclass" : "message",
					"numinlets" : 2,
					"numoutlets" : 1,
					"outlettype" : [ "" ],
					"patching_rect" : [ 415.0, 310.0, 29.5, 22.0 ],
					"style" : "",
					"text" : "0"
				}

			}
, 			{
				"box" : 				{
					"id" : "obj-51",
					"maxclass" : "newobj",
					"numinlets" : 5,
					"numoutlets" : 4,
					"outlettype" : [ "int", "", "", "int" ],
					"patching_rect" : [ 380.75, 468.0, 67.0, 26.0 ],
					"style" : "",
					"text" : "counter 16"
				}

			}
, 			{
				"box" : 				{
					"id" : "obj-52",
					"maxclass" : "newobj",
					"numinlets" : 5,
					"numoutlets" : 4,
					"outlettype" : [ "int", "", "", "int" ],
					"patching_rect" : [ 380.75, 356.0, 61.0, 26.0 ],
					"style" : "",
					"text" : "counter 8"
				}

			}
, 			{
				"box" : 				{
					"id" : "obj-13",
					"maxclass" : "number",
					"numinlets" : 1,
					"numoutlets" : 2,
					"outlettype" : [ "", "bang" ],
					"parameter_enable" : 0,
					"patching_rect" : [ 550.181885, 395.0, 50.0, 22.0 ],
					"style" : ""
				}

			}
, 			{
				"box" : 				{
					"id" : "obj-47",
					"maxclass" : "number",
					"numinlets" : 1,
					"numoutlets" : 2,
					"outlettype" : [ "", "bang" ],
					"parameter_enable" : 0,
					"patching_rect" : [ 616.0, 46.0, 50.0, 22.0 ],
					"style" : ""
				}

			}
, 			{
				"box" : 				{
					"id" : "obj-46",
					"maxclass" : "button",
					"numinlets" : 1,
					"numoutlets" : 1,
					"outlettype" : [ "bang" ],
					"patching_rect" : [ 501.681885, 432.0, 24.0, 24.0 ],
					"style" : ""
				}

			}
, 			{
				"box" : 				{
					"id" : "obj-23",
					"linecount" : 3,
					"maxclass" : "comment",
					"numinlets" : 1,
					"numoutlets" : 0,
					"patching_rect" : [ 1209.0, 581.214294, 150.0, 47.0 ],
					"style" : "",
					"text" : "To Change # of Trials:\n- urn\n- counter in text box"
				}

			}
, 			{
				"box" : 				{
					"id" : "obj-36",
					"linecount" : 2,
					"maxclass" : "comment",
					"numinlets" : 1,
					"numoutlets" : 0,
					"patching_rect" : [ 1218.0, 185.5, 155.0, 33.0 ],
					"style" : "",
					"text" : "- Must press 1 or 2 to start next trial"
				}

			}
, 			{
				"box" : 				{
					"id" : "obj-20",
					"maxclass" : "newobj",
					"numinlets" : 2,
					"numoutlets" : 1,
					"outlettype" : [ "bang" ],
					"patching_rect" : [ 1231.0, 238.0, 69.0, 26.0 ],
					"style" : "buttonPurple",
					"text" : "delay 1000"
				}

			}
, 			{
				"box" : 				{
					"id" : "obj-19",
					"maxclass" : "newobj",
					"numinlets" : 3,
					"numoutlets" : 3,
					"outlettype" : [ "bang", "bang", "" ],
					"patching_rect" : [ 1154.0, 177.0, 62.0, 26.0 ],
					"style" : "buttonPurple",
					"text" : "select 1 2"
				}

			}
, 			{
				"box" : 				{
					"id" : "obj-18",
					"maxclass" : "message",
					"numinlets" : 2,
					"numoutlets" : 1,
					"outlettype" : [ "" ],
					"patching_rect" : [ 501.681885, 395.0, 29.5, 22.0 ],
					"style" : "",
					"text" : "1"
				}

			}
, 			{
				"box" : 				{
					"id" : "obj-10",
					"maxclass" : "newobj",
					"numinlets" : 2,
					"numoutlets" : 1,
					"outlettype" : [ "bang" ],
					"patching_rect" : [ 501.681885, 358.0, 39.0, 26.0 ],
					"style" : "",
					"text" : "delay"
				}

			}
, 			{
				"box" : 				{
					"id" : "obj-7",
					"maxclass" : "newobj",
					"numinlets" : 1,
					"numoutlets" : 2,
					"outlettype" : [ "bang", "bang" ],
					"patching_rect" : [ 529.181885, 272.0, 34.0, 26.0 ],
					"style" : "",
					"text" : "t b b"
				}

			}
, 			{
				"box" : 				{
					"id" : "obj-5",
					"maxclass" : "newobj",
					"numinlets" : 2,
					"numoutlets" : 1,
					"outlettype" : [ "int" ],
					"patching_rect" : [ 550.181885, 358.0, 48.0, 26.0 ],
					"style" : "",
					"text" : "+ 2000"
				}

			}
, 			{
				"box" : 				{
					"id" : "obj-1",
					"maxclass" : "newobj",
					"numinlets" : 2,
					"numoutlets" : 1,
					"outlettype" : [ "int" ],
					"patching_rect" : [ 550.181885, 315.0, 81.0, 26.0 ],
					"style" : "",
					"text" : "random 2000"
				}

			}
, 			{
				"box" : 				{
					"id" : "obj-49",
					"maxclass" : "message",
					"numinlets" : 2,
					"numoutlets" : 1,
					"outlettype" : [ "" ],
					"patching_rect" : [ 469.0, 87.0, 29.5, 22.0 ],
					"style" : "",
					"text" : "0"
				}

			}
, 			{
				"box" : 				{
					"id" : "obj-44",
					"maxclass" : "comment",
					"numinlets" : 1,
					"numoutlets" : 0,
					"patching_rect" : [ 506.5, 9.0, 150.0, 20.0 ],
					"style" : "",
					"text" : "# of Trials - Stop (add 1) "
				}

			}
, 			{
				"box" : 				{
					"id" : "obj-42",
					"maxclass" : "button",
					"numinlets" : 1,
					"numoutlets" : 1,
					"outlettype" : [ "bang" ],
					"patching_rect" : [ 1037.286865, 313.0, 24.0, 24.0 ],
					"style" : ""
				}

			}
, 			{
				"box" : 				{
					"id" : "obj-30",
					"maxclass" : "newobj",
					"numinlets" : 5,
					"numoutlets" : 4,
					"outlettype" : [ "int", "", "", "int" ],
					"patching_rect" : [ 529.181885, 46.0, 74.0, 26.0 ],
					"style" : "",
					"text" : "counter 101"
				}

			}
, 			{
				"box" : 				{
					"id" : "obj-29",
					"maxclass" : "comment",
					"numinlets" : 1,
					"numoutlets" : 0,
					"patching_rect" : [ 1264.0, 24.5, 150.0, 20.0 ],
					"style" : "",
					"text" : "Records participant input"
				}

			}
, 			{
				"box" : 				{
					"id" : "obj-24",
					"linecount" : 2,
					"maxclass" : "comment",
					"numinlets" : 1,
					"numoutlets" : 0,
					"patching_rect" : [ 794.286865, 428.570374, 150.0, 33.0 ],
					"style" : "",
					"text" : "Reset last beat to be in sync"
				}

			}
, 			{
				"box" : 				{
					"id" : "obj-21",
					"maxclass" : "comment",
					"numinlets" : 1,
					"numoutlets" : 0,
					"patching_rect" : [ 933.5, 594.714294, 150.0, 20.0 ],
					"style" : "",
					"text" : "Offset Values (ms)"
				}

			}
, 			{
				"box" : 				{
					"id" : "obj-8",
					"linecount" : 5,
					"maxclass" : "comment",
					"numinlets" : 1,
					"numoutlets" : 0,
					"patching_rect" : [ 889.0, 355.5, 48.0, 74.0 ],
					"style" : "",
					"text" : "# of trials (minus controls)"
				}

			}
, 			{
				"box" : 				{
					"id" : "obj-100",
					"maxclass" : "message",
					"numinlets" : 2,
					"numoutlets" : 1,
					"outlettype" : [ "" ],
					"patching_rect" : [ 1013.5, 355.5, 37.0, 22.0 ],
					"style" : "",
					"text" : "clear"
				}

			}
, 			{
				"box" : 				{
					"id" : "obj-96",
					"maxclass" : "newobj",
					"numinlets" : 2,
					"numoutlets" : 1,
					"outlettype" : [ "int" ],
					"patching_rect" : [ 933.5, 420.5, 38.0, 26.0 ],
					"style" : "",
					"text" : "% 10"
				}

			}
, 			{
				"box" : 				{
					"id" : "obj-48",
					"maxclass" : "number",
					"numinlets" : 1,
					"numoutlets" : 2,
					"outlettype" : [ "", "bang" ],
					"parameter_enable" : 0,
					"patching_rect" : [ 933.5, 384.5, 50.0, 22.0 ],
					"style" : ""
				}

			}
, 			{
				"box" : 				{
					"id" : "obj-15",
					"maxclass" : "newobj",
					"numinlets" : 2,
					"numoutlets" : 2,
					"outlettype" : [ "", "" ],
					"patching_rect" : [ 824.0, 55.0, 61.0, 26.0 ],
					"style" : "buttonPurple",
					"text" : "route text"
				}

			}
, 			{
				"box" : 				{
					"id" : "obj-9",
					"linecount" : 24,
					"maxclass" : "textedit",
					"numinlets" : 1,
					"numoutlets" : 4,
					"outlettype" : [ "", "int", "", "" ],
					"parameter_enable" : 0,
					"patching_rect" : [ 680.25, 43.0, 111.0, 50.0 ],
					"style" : "buttonPurple",
					"text" : "\n\n\n\n\n\n\n\n\n\n\n\n\n\n\n\n\n\n\n\n\n\n\n\n"
				}

			}
, 			{
				"box" : 				{
					"id" : "obj-4",
					"maxclass" : "newobj",
					"numinlets" : 1,
					"numoutlets" : 1,
					"outlettype" : [ "" ],
					"patching_rect" : [ 912.713135, 55.0, 173.0, 26.0 ],
					"style" : "buttonPurple",
					"text" : "prepend Subject id & Modality:"
				}

			}
, 			{
				"box" : 				{
					"fontname" : "Arial",
					"fontsize" : 12.0,
					"id" : "obj-11",
					"linecount" : 2,
					"maxclass" : "comment",
					"numinlets" : 1,
					"numoutlets" : 0,
					"patching_rect" : [ 695.25, 0.5, 74.0, 33.0 ],
					"style" : "",
					"text" : "Subject ID & Modality:"
				}

			}
, 			{
				"box" : 				{
					"id" : "obj-45",
					"maxclass" : "newobj",
					"numinlets" : 2,
					"numoutlets" : 2,
					"outlettype" : [ "bang", "" ],
					"patching_rect" : [ 875.463135, 125.0, 52.0, 26.0 ],
					"style" : "",
					"text" : "select 1"
				}

			}
, 			{
				"box" : 				{
					"id" : "obj-27",
					"maxclass" : "message",
					"numinlets" : 2,
					"numoutlets" : 1,
					"outlettype" : [ "" ],
					"patching_rect" : [ 970.25, 155.0, 29.5, 22.0 ],
					"style" : "",
					"text" : "cr"
				}

			}
, 			{
				"box" : 				{
					"id" : "obj-25",
					"linecount" : 16,
					"maxclass" : "comment",
					"numinlets" : 1,
					"numoutlets" : 0,
					"patching_rect" : [ -171.0, 727.0, 390.0, 221.0 ],
					"style" : "",
					"text" : "\n- Trigger samples\n\n- Add random rhythm condition? \n\n- Program proper # of conditions and trials\n\n- Apply changes to other Experiment\n\n- Different version for tactile? (frequencies & offsets)\n\n- Other: multiple outs?\n\n\n\n "
				}

			}
, 			{
				"box" : 				{
					"id" : "obj-16",
					"maxclass" : "newobj",
					"numinlets" : 1,
					"numoutlets" : 3,
					"outlettype" : [ "", "bang", "int" ],
					"patching_rect" : [ 1179.0, 299.0, 40.0, 26.0 ],
					"style" : "buttonPurple",
					"text" : "text"
				}

			}
, 			{
				"box" : 				{
					"id" : "obj-6",
					"maxclass" : "message",
					"numinlets" : 2,
					"numoutlets" : 1,
					"outlettype" : [ "" ],
					"patching_rect" : [ 720.139648, 453.714294, 29.5, 22.0 ],
					"style" : "",
					"text" : "0"
				}

			}
, 			{
				"box" : 				{
					"id" : "obj-76",
					"maxclass" : "message",
					"numinlets" : 2,
					"numoutlets" : 1,
					"outlettype" : [ "" ],
					"patching_rect" : [ 520.213135, 87.0, 29.5, 22.0 ],
					"style" : "",
					"text" : "0."
				}

			}
, 			{
				"box" : 				{
					"id" : "obj-61",
					"maxclass" : "toggle",
					"numinlets" : 1,
					"numoutlets" : 1,
					"outlettype" : [ "int" ],
					"parameter_enable" : 0,
					"patching_rect" : [ 635.0, 207.0, 24.0, 24.0 ],
					"presentation_rect" : [ 75.0, 75.0, 24.0, 24.0 ],
					"style" : ""
				}

			}
, 			{
				"box" : 				{
					"id" : "obj-62",
					"maxclass" : "button",
					"numinlets" : 1,
					"numoutlets" : 1,
					"outlettype" : [ "bang" ],
					"patching_rect" : [ 635.0, 272.0, 24.0, 24.0 ],
					"presentation_rect" : [ 75.0, 75.0, 24.0, 24.0 ],
					"style" : "buttonRed"
				}

			}
, 			{
				"box" : 				{
					"color" : [ 0.92549, 0.364706, 0.341176, 1.0 ],
					"id" : "obj-64",
					"maxclass" : "newobj",
					"numinlets" : 2,
					"numoutlets" : 1,
					"outlettype" : [ "bang" ],
					"patching_rect" : [ 635.0, 241.0, 58.0, 26.0 ],
					"style" : "",
					"text" : "metro 4n"
				}

			}
, 			{
				"box" : 				{
					"id" : "obj-41",
					"maxclass" : "toggle",
					"numinlets" : 1,
					"numoutlets" : 1,
					"outlettype" : [ "int" ],
					"parameter_enable" : 0,
					"patching_rect" : [ 371.0, 214.0, 24.0, 24.0 ],
					"presentation_rect" : [ 60.0, 60.0, 24.0, 24.0 ],
					"style" : ""
				}

			}
, 			{
				"box" : 				{
					"id" : "obj-56",
					"maxclass" : "button",
					"numinlets" : 1,
					"numoutlets" : 1,
					"outlettype" : [ "bang" ],
					"patching_rect" : [ 371.0, 279.0, 24.0, 24.0 ],
					"presentation_rect" : [ 60.0, 60.0, 24.0, 24.0 ],
					"style" : "buttonRed"
				}

			}
, 			{
				"box" : 				{
					"color" : [ 0.92549, 0.364706, 0.341176, 1.0 ],
					"id" : "obj-57",
					"maxclass" : "newobj",
					"numinlets" : 2,
					"numoutlets" : 1,
					"outlettype" : [ "bang" ],
					"patching_rect" : [ 371.0, 246.0, 58.0, 26.0 ],
					"style" : "",
					"text" : "metro 4n"
				}

			}
, 			{
				"box" : 				{
					"bgcolor" : [ 0.036555, 0.64641, 0.360196, 1.0 ],
					"id" : "obj-58",
					"maxclass" : "toggle",
					"numinlets" : 1,
					"numoutlets" : 1,
					"outlettype" : [ "int" ],
					"parameter_enable" : 0,
					"patching_rect" : [ 415.0, 4.0, 68.0, 68.0 ],
					"presentation_rect" : [ 60.0, 60.0, 24.0, 24.0 ],
					"style" : ""
				}

			}
, 			{
				"box" : 				{
					"id" : "obj-82",
					"maxclass" : "newobj",
					"numinlets" : 2,
					"numoutlets" : 9,
					"outlettype" : [ "int", "int", "float", "float", "float", "", "int", "float", "" ],
					"patching_rect" : [ 440.0, 177.0, 98.0, 26.0 ],
					"style" : "newobjYellow-1",
					"text" : "transport"
				}

			}
, 			{
				"box" : 				{
					"id" : "obj-89",
					"maxclass" : "newobj",
					"numinlets" : 11,
					"numoutlets" : 11,
					"outlettype" : [ "bang", "bang", "bang", "bang", "bang", "bang", "bang", "bang", "bang", "bang", "" ],
					"patching_rect" : [ 933.5, 456.5, 126.0, 26.0 ],
					"style" : "",
					"text" : "sel 0 1 2 3 4 5 6 7 8 9"
				}

			}
, 			{
				"box" : 				{
					"id" : "obj-86",
					"maxclass" : "newobj",
					"numinlets" : 2,
					"numoutlets" : 2,
					"outlettype" : [ "int", "bang" ],
					"patching_rect" : [ 933.5, 350.5, 51.0, 26.0 ],
					"style" : "",
					"text" : "urn 100"
				}

			}
, 			{
				"box" : 				{
					"id" : "obj-3",
					"maxclass" : "newobj",
					"numinlets" : 2,
					"numoutlets" : 1,
					"outlettype" : [ "" ],
					"patching_rect" : [ 651.0, 451.714294, 33.0, 26.0 ],
					"style" : "",
					"text" : "pipe"
				}

			}
, 			{
				"box" : 				{
					"id" : "obj-31",
					"maxclass" : "message",
					"numinlets" : 2,
					"numoutlets" : 1,
					"outlettype" : [ "" ],
					"patching_rect" : [ 918.926514, 496.5, 29.5, 22.0 ],
					"style" : "messageGold",
					"text" : "10"
				}

			}
, 			{
				"box" : 				{
					"id" : "obj-32",
					"maxclass" : "message",
					"numinlets" : 2,
					"numoutlets" : 1,
					"outlettype" : [ "" ],
					"patching_rect" : [ 997.286865, 496.5, 29.5, 22.0 ],
					"style" : "messageGold",
					"text" : "50"
				}

			}
, 			{
				"box" : 				{
					"id" : "obj-33",
					"maxclass" : "message",
					"numinlets" : 2,
					"numoutlets" : 1,
					"outlettype" : [ "" ],
					"patching_rect" : [ 962.5, 496.5, 29.5, 22.0 ],
					"style" : "messageGold",
					"text" : "30"
				}

			}
, 			{
				"box" : 				{
					"id" : "obj-34",
					"maxclass" : "number",
					"numinlets" : 1,
					"numoutlets" : 2,
					"outlettype" : [ "", "bang" ],
					"parameter_enable" : 0,
					"patching_rect" : [ 786.5, 489.214294, 74.0, 22.0 ],
					"style" : "",
					"triscale" : 0.9
				}

			}
, 			{
				"box" : 				{
					"id" : "obj-35",
					"maxclass" : "message",
					"numinlets" : 2,
					"numoutlets" : 1,
					"outlettype" : [ "" ],
					"patching_rect" : [ 1042.286865, 496.5, 29.5, 22.0 ],
					"style" : "messageGold",
					"text" : "70"
				}

			}
, 			{
				"box" : 				{
					"attr" : "tempo",
					"id" : "obj-37",
					"maxclass" : "attrui",
					"numinlets" : 1,
					"numoutlets" : 1,
					"outlettype" : [ "" ],
					"patching_rect" : [ 240.0, 58.0, 150.0, 22.0 ],
					"style" : ""
				}

			}
 ],
		"lines" : [ 			{
				"patchline" : 				{
					"color" : [ 0.0, 0.0, 1.0, 1.0 ],
					"destination" : [ "obj-5", 0 ],
					"disabled" : 0,
					"hidden" : 0,
					"source" : [ "obj-1", 0 ]
				}

			}
, 			{
				"patchline" : 				{
					"color" : [ 0.0, 0.0, 1.0, 1.0 ],
					"destination" : [ "obj-18", 0 ],
					"disabled" : 0,
					"hidden" : 0,
					"midpoints" : [ 511.181885, 387.0, 511.181885, 387.0 ],
					"source" : [ "obj-10", 0 ]
				}

			}
, 			{
				"patchline" : 				{
					"color" : [ 0.113725, 0.592157, 0.290196, 1.0 ],
					"destination" : [ "obj-86", 0 ],
					"disabled" : 0,
					"hidden" : 0,
					"midpoints" : [ 1023.0, 378.5, 995.286865, 378.5, 995.286865, 334.5, 943.0, 334.5 ],
					"source" : [ "obj-100", 0 ]
				}

			}
, 			{
				"patchline" : 				{
					"destination" : [ "obj-83", 0 ],
					"disabled" : 0,
					"hidden" : 0,
					"source" : [ "obj-101", 0 ]
				}

			}
, 			{
				"patchline" : 				{
					"destination" : [ "obj-91", 0 ],
					"disabled" : 0,
					"hidden" : 0,
					"source" : [ "obj-101", 1 ]
				}

			}
, 			{
				"patchline" : 				{
					"destination" : [ "obj-104", 0 ],
					"disabled" : 0,
					"hidden" : 0,
					"source" : [ "obj-102", 0 ]
				}

			}
, 			{
				"patchline" : 				{
					"destination" : [ "obj-101", 0 ],
					"disabled" : 0,
					"hidden" : 0,
					"source" : [ "obj-104", 0 ]
				}

			}
, 			{
				"patchline" : 				{
					"destination" : [ "obj-55", 0 ],
					"disabled" : 0,
					"hidden" : 0,
					"source" : [ "obj-105", 0 ]
				}

			}
, 			{
				"patchline" : 				{
					"destination" : [ "obj-60", 0 ],
					"disabled" : 0,
					"hidden" : 0,
					"source" : [ "obj-107", 0 ]
				}

			}
, 			{
				"patchline" : 				{
					"destination" : [ "obj-39", 0 ],
					"disabled" : 0,
					"hidden" : 0,
					"source" : [ "obj-108", 0 ]
				}

			}
, 			{
				"patchline" : 				{
					"destination" : [ "obj-107", 0 ],
					"disabled" : 0,
					"hidden" : 0,
					"source" : [ "obj-109", 0 ]
				}

			}
, 			{
				"patchline" : 				{
					"destination" : [ "obj-41", 0 ],
					"disabled" : 0,
					"hidden" : 0,
					"source" : [ "obj-110", 0 ]
				}

			}
, 			{
				"patchline" : 				{
					"destination" : [ "obj-61", 0 ],
					"disabled" : 0,
					"hidden" : 0,
					"source" : [ "obj-110", 0 ]
				}

			}
, 			{
				"patchline" : 				{
					"destination" : [ "obj-116", 0 ],
					"disabled" : 0,
					"hidden" : 0,
					"midpoints" : [ 494.431885, 748.680359, 865.465942, 748.680359, 865.465942, 78.0, 1236.5, 78.0 ],
					"source" : [ "obj-111", 0 ]
				}

			}
, 			{
				"patchline" : 				{
					"destination" : [ "obj-85", 0 ],
					"disabled" : 0,
					"hidden" : 0,
					"source" : [ "obj-111", 0 ]
				}

			}
, 			{
				"patchline" : 				{
					"destination" : [ "obj-106", 1 ],
					"disabled" : 0,
					"hidden" : 0,
					"source" : [ "obj-112", 0 ]
				}

			}
, 			{
				"patchline" : 				{
					"destination" : [ "obj-106", 0 ],
					"disabled" : 0,
					"hidden" : 0,
					"source" : [ "obj-112", 0 ]
				}

			}
, 			{
				"patchline" : 				{
					"destination" : [ "obj-34", 0 ],
					"disabled" : 0,
					"hidden" : 0,
					"midpoints" : [ 1110.0, 570.0, 1083.0, 570.0, 1083.0, 528.0, 870.0, 528.0, 870.0, 474.0, 796.0, 474.0 ],
					"source" : [ "obj-113", 0 ]
				}

			}
, 			{
				"patchline" : 				{
					"destination" : [ "obj-34", 0 ],
					"disabled" : 0,
					"hidden" : 0,
					"midpoints" : [ 1111.5, 528.0, 870.0, 528.0, 870.0, 474.0, 796.0, 474.0 ],
					"source" : [ "obj-114", 0 ]
				}

			}
, 			{
				"patchline" : 				{
					"destination" : [ "obj-124", 0 ],
					"disabled" : 0,
					"hidden" : 0,
					"source" : [ "obj-116", 0 ]
				}

			}
, 			{
				"patchline" : 				{
					"destination" : [ "obj-34", 0 ],
					"disabled" : 0,
					"hidden" : 0,
					"midpoints" : [ 928.426514, 576.0, 870.0, 576.0, 870.0, 474.0, 796.0, 474.0 ],
					"source" : [ "obj-117", 0 ]
				}

			}
, 			{
				"patchline" : 				{
					"destination" : [ "obj-34", 0 ],
					"disabled" : 0,
					"hidden" : 0,
					"midpoints" : [ 972.0, 585.0, 870.0, 585.0, 870.0, 474.0, 796.0, 474.0 ],
					"source" : [ "obj-118", 0 ]
				}

			}
, 			{
				"patchline" : 				{
					"destination" : [ "obj-34", 0 ],
					"disabled" : 0,
					"hidden" : 0,
					"midpoints" : [ 1012.786865, 585.0, 870.0, 585.0, 870.0, 474.0, 796.0, 474.0 ],
					"source" : [ "obj-119", 0 ]
				}

			}
, 			{
				"patchline" : 				{
					"destination" : [ "obj-34", 0 ],
					"disabled" : 0,
					"hidden" : 0,
					"midpoints" : [ 1051.786865, 585.0, 870.0, 585.0, 870.0, 474.0, 796.0, 474.0 ],
					"source" : [ "obj-120", 0 ]
				}

			}
, 			{
				"patchline" : 				{
					"destination" : [ "obj-124", 0 ],
					"disabled" : 0,
					"hidden" : 0,
					"source" : [ "obj-122", 0 ]
				}

			}
, 			{
				"patchline" : 				{
					"destination" : [ "obj-68", 0 ],
					"disabled" : 0,
					"hidden" : 0,
					"source" : [ "obj-124", 0 ]
				}

			}
, 			{
				"patchline" : 				{
					"destination" : [ "obj-105", 0 ],
					"disabled" : 0,
					"hidden" : 0,
					"source" : [ "obj-14", 0 ]
				}

			}
, 			{
				"patchline" : 				{
					"color" : [ 0.5, 0.0, 0.5, 1.0 ],
					"destination" : [ "obj-4", 0 ],
					"disabled" : 0,
					"hidden" : 0,
					"midpoints" : [ 833.5, 84.0, 897.0, 84.0, 897.0, 51.0, 922.213135, 51.0 ],
					"source" : [ "obj-15", 0 ]
				}

			}
, 			{
				"patchline" : 				{
					"destination" : [ "obj-28", 1 ],
					"disabled" : 0,
					"hidden" : 0,
					"source" : [ "obj-17", 0 ]
				}

			}
, 			{
				"patchline" : 				{
					"destination" : [ "obj-41", 0 ],
					"disabled" : 0,
					"hidden" : 0,
					"midpoints" : [ 511.181885, 420.0, 487.0, 420.0, 487.0, 213.0, 405.0, 213.0, 405.0, 201.0, 380.5, 201.0 ],
					"source" : [ "obj-18", 0 ]
				}

			}
, 			{
				"patchline" : 				{
					"destination" : [ "obj-46", 0 ],
					"disabled" : 0,
					"hidden" : 0,
					"source" : [ "obj-18", 0 ]
				}

			}
, 			{
				"patchline" : 				{
					"destination" : [ "obj-61", 0 ],
					"disabled" : 0,
					"hidden" : 0,
					"midpoints" : [ 511.181885, 420.0, 486.0, 420.0, 486.0, 213.0, 621.0, 213.0, 621.0, 201.0, 644.5, 201.0 ],
					"source" : [ "obj-18", 0 ]
				}

			}
, 			{
				"patchline" : 				{
					"destination" : [ "obj-108", 0 ],
					"disabled" : 0,
					"hidden" : 0,
					"midpoints" : [ 1185.0, 285.0, 1095.0, 285.0, 1095.0, 741.0, 579.0, 741.0, 579.0, 762.0, 559.681885, 762.0 ],
					"source" : [ "obj-19", 1 ]
				}

			}
, 			{
				"patchline" : 				{
					"destination" : [ "obj-108", 0 ],
					"disabled" : 0,
					"hidden" : 0,
					"midpoints" : [ 1163.5, 666.0, 699.0, 666.0, 699.0, 741.0, 559.681885, 741.0 ],
					"source" : [ "obj-19", 0 ]
				}

			}
, 			{
				"patchline" : 				{
					"color" : [ 0.5, 0.0, 0.5, 1.0 ],
					"destination" : [ "obj-20", 0 ],
					"disabled" : 0,
					"hidden" : 0,
					"source" : [ "obj-19", 1 ]
				}

			}
, 			{
				"patchline" : 				{
					"color" : [ 0.5, 0.0, 0.5, 1.0 ],
					"destination" : [ "obj-20", 0 ],
					"disabled" : 0,
					"hidden" : 0,
					"source" : [ "obj-19", 0 ]
				}

			}
, 			{
				"patchline" : 				{
					"color" : [ 0.5, 0.0, 0.5, 1.0 ],
					"destination" : [ "obj-27", 0 ],
					"disabled" : 0,
					"hidden" : 0,
					"midpoints" : [ 1185.0, 231.0, 999.0, 231.0, 999.0, 141.0, 979.75, 141.0 ],
					"source" : [ "obj-19", 1 ]
				}

			}
, 			{
				"patchline" : 				{
					"color" : [ 0.5, 0.0, 0.5, 1.0 ],
					"destination" : [ "obj-27", 0 ],
					"disabled" : 0,
					"hidden" : 0,
					"midpoints" : [ 1163.5, 222.0, 999.0, 222.0, 999.0, 141.0, 979.75, 141.0 ],
					"source" : [ "obj-19", 0 ]
				}

			}
, 			{
				"patchline" : 				{
					"destination" : [ "obj-50", 0 ],
					"disabled" : 0,
					"hidden" : 0,
					"midpoints" : [ 1185.0, 213.0, 909.0, 213.0, 909.0, 192.0, 549.0, 192.0, 549.0, 258.0, 501.0, 258.0, 501.0, 297.0, 424.5, 297.0 ],
					"source" : [ "obj-19", 1 ]
				}

			}
, 			{
				"patchline" : 				{
					"destination" : [ "obj-50", 0 ],
					"disabled" : 0,
					"hidden" : 0,
					"midpoints" : [ 1163.5, 204.0, 795.0, 204.0, 795.0, 192.0, 549.0, 192.0, 549.0, 258.0, 501.0, 258.0, 501.0, 297.0, 424.5, 297.0 ],
					"source" : [ "obj-19", 0 ]
				}

			}
, 			{
				"patchline" : 				{
					"destination" : [ "obj-101", 1 ],
					"disabled" : 0,
					"hidden" : 0,
					"midpoints" : [ 761.389648, 234.0, 810.0, 234.0, 810.0, 363.0, 781.389648, 363.0 ],
					"source" : [ "obj-2", 0 ]
				}

			}
, 			{
				"patchline" : 				{
					"destination" : [ "obj-73", 0 ],
					"disabled" : 0,
					"hidden" : 0,
					"source" : [ "obj-2", 1 ]
				}

			}
, 			{
				"patchline" : 				{
					"destination" : [ "obj-122", 0 ],
					"disabled" : 0,
					"hidden" : 0,
					"midpoints" : [ 1240.5, 267.0, 1140.0, 267.0, 1140.0, 78.0, 1199.0, 78.0 ],
					"source" : [ "obj-20", 0 ]
				}

			}
, 			{
				"patchline" : 				{
					"destination" : [ "obj-18", 0 ],
					"disabled" : 0,
					"hidden" : 0,
					"midpoints" : [ 1240.5, 347.0, 612.0, 347.0, 612.0, 390.0, 511.181885, 390.0 ],
					"source" : [ "obj-20", 0 ]
				}

			}
, 			{
				"patchline" : 				{
					"destination" : [ "obj-30", 0 ],
					"disabled" : 0,
					"hidden" : 0,
					"midpoints" : [ 1240.5, 267.0, 996.0, 267.0, 996.0, 189.0, 609.0, 189.0, 609.0, 36.0, 538.681885, 36.0 ],
					"source" : [ "obj-20", 0 ]
				}

			}
, 			{
				"patchline" : 				{
					"destination" : [ "obj-59", 0 ],
					"disabled" : 0,
					"hidden" : 0,
					"midpoints" : [ 1240.5, 267.0, 1134.0, 267.0, 1134.0, 111.0, 1094.5, 111.0 ],
					"source" : [ "obj-20", 0 ]
				}

			}
, 			{
				"patchline" : 				{
					"color" : [ 0.6, 0.4, 0.2, 1.0 ],
					"destination" : [ "obj-40", 0 ],
					"disabled" : 0,
					"hidden" : 0,
					"midpoints" : [ 390.25, 546.0, 630.606567, 546.0, 630.606567, 159.0, 907.639648, 159.0 ],
					"source" : [ "obj-22", 0 ]
				}

			}
, 			{
				"patchline" : 				{
					"destination" : [ "obj-65", 0 ],
					"disabled" : 0,
					"hidden" : 0,
					"midpoints" : [ 390.25, 561.0, 494.431885, 561.0 ],
					"source" : [ "obj-22", 0 ]
				}

			}
, 			{
				"patchline" : 				{
					"destination" : [ "obj-63", 0 ],
					"disabled" : 0,
					"hidden" : 0,
					"midpoints" : [ 390.25, 450.0, 336.0, 450.0, 336.0, 168.0, 305.5, 168.0 ],
					"source" : [ "obj-26", 0 ]
				}

			}
, 			{
				"patchline" : 				{
					"destination" : [ "obj-7", 0 ],
					"disabled" : 0,
					"hidden" : 0,
					"midpoints" : [ 390.25, 450.0, 486.0, 450.0, 486.0, 267.0, 538.681885, 267.0 ],
					"source" : [ "obj-26", 0 ]
				}

			}
, 			{
				"patchline" : 				{
					"destination" : [ "obj-16", 0 ],
					"disabled" : 0,
					"hidden" : 0,
					"midpoints" : [ 979.75, 252.0, 1188.5, 252.0 ],
					"source" : [ "obj-27", 0 ]
				}

			}
, 			{
				"patchline" : 				{
					"destination" : [ "obj-53", 0 ],
					"disabled" : 0,
					"hidden" : 0,
					"source" : [ "obj-28", 0 ]
				}

			}
, 			{
				"patchline" : 				{
					"destination" : [ "obj-103", 0 ],
					"disabled" : 0,
					"hidden" : 0,
					"source" : [ "obj-3", 0 ]
				}

			}
, 			{
				"patchline" : 				{
					"destination" : [ "obj-75", 0 ],
					"disabled" : 0,
					"hidden" : 0,
					"source" : [ "obj-3", 0 ]
				}

			}
, 			{
				"patchline" : 				{
					"destination" : [ "obj-41", 0 ],
					"disabled" : 0,
					"hidden" : 0,
					"midpoints" : [ 575.348552, 201.0, 380.5, 201.0 ],
					"source" : [ "obj-30", 2 ]
				}

			}
, 			{
				"patchline" : 				{
					"destination" : [ "obj-47", 0 ],
					"disabled" : 0,
					"hidden" : 0,
					"midpoints" : [ 538.681885, 75.0, 603.0, 75.0, 603.0, 42.0, 625.5, 42.0 ],
					"source" : [ "obj-30", 0 ]
				}

			}
, 			{
				"patchline" : 				{
					"destination" : [ "obj-49", 0 ],
					"disabled" : 0,
					"hidden" : 0,
					"midpoints" : [ 575.348552, 75.0, 480.0, 75.0, 480.0, 81.0, 478.5, 81.0 ],
					"source" : [ "obj-30", 2 ]
				}

			}
, 			{
				"patchline" : 				{
					"destination" : [ "obj-61", 0 ],
					"disabled" : 0,
					"hidden" : 0,
					"midpoints" : [ 575.348552, 200.0, 644.5, 200.0 ],
					"source" : [ "obj-30", 2 ]
				}

			}
, 			{
				"patchline" : 				{
					"color" : [ 0.6, 0.4, 0.2, 1.0 ],
					"destination" : [ "obj-34", 0 ],
					"disabled" : 0,
					"hidden" : 0,
					"midpoints" : [ 928.426514, 522.0, 870.0, 522.0, 870.0, 474.0, 796.0, 474.0 ],
					"source" : [ "obj-31", 0 ]
				}

			}
, 			{
				"patchline" : 				{
					"color" : [ 0.6, 0.4, 0.2, 1.0 ],
					"destination" : [ "obj-34", 0 ],
					"disabled" : 0,
					"hidden" : 0,
					"midpoints" : [ 1006.786865, 528.0, 870.0, 528.0, 870.0, 474.0, 796.0, 474.0 ],
					"source" : [ "obj-32", 0 ]
				}

			}
, 			{
				"patchline" : 				{
					"color" : [ 0.6, 0.4, 0.2, 1.0 ],
					"destination" : [ "obj-34", 0 ],
					"disabled" : 0,
					"hidden" : 0,
					"midpoints" : [ 972.0, 534.0, 870.0, 534.0, 870.0, 474.0, 796.0, 474.0 ],
					"source" : [ "obj-33", 0 ]
				}

			}
, 			{
				"patchline" : 				{
					"color" : [ 0.6, 0.4, 0.2, 1.0 ],
					"destination" : [ "obj-16", 0 ],
					"disabled" : 0,
					"hidden" : 0,
					"midpoints" : [ 796.0, 640.0, 1164.0, 640.0, 1164.0, 294.0, 1188.5, 294.0 ],
					"source" : [ "obj-34", 0 ]
				}

			}
, 			{
				"patchline" : 				{
					"color" : [ 0.6, 0.4, 0.2, 1.0 ],
					"destination" : [ "obj-3", 1 ],
					"disabled" : 0,
					"hidden" : 0,
					"midpoints" : [ 796.0, 513.0, 696.0, 513.0, 696.0, 444.0, 674.5, 444.0 ],
					"source" : [ "obj-34", 0 ]
				}

			}
, 			{
				"patchline" : 				{
					"color" : [ 0.6, 0.4, 0.2, 1.0 ],
					"destination" : [ "obj-34", 0 ],
					"disabled" : 0,
					"hidden" : 0,
					"midpoints" : [ 1051.786865, 546.0, 870.0, 546.0, 870.0, 474.0, 796.0, 474.0 ],
					"source" : [ "obj-35", 0 ]
				}

			}
, 			{
				"patchline" : 				{
					"color" : [ 1.0, 1.0, 0.0, 1.0 ],
					"destination" : [ "obj-82", 0 ],
					"disabled" : 0,
					"hidden" : 0,
					"midpoints" : [ 249.5, 92.5, 449.5, 92.5 ],
					"source" : [ "obj-37", 0 ]
				}

			}
, 			{
				"patchline" : 				{
					"destination" : [ "obj-124", 1 ],
					"disabled" : 0,
					"hidden" : 0,
					"source" : [ "obj-38", 0 ]
				}

			}
, 			{
				"patchline" : 				{
					"destination" : [ "obj-112", 0 ],
					"disabled" : 0,
					"hidden" : 0,
					"midpoints" : [ 601.389648, 831.0, 831.0, 831.0, 831.0, 675.0, 1124.5, 675.0 ],
					"source" : [ "obj-39", 0 ]
				}

			}
, 			{
				"patchline" : 				{
					"destination" : [ "obj-92", 1 ],
					"disabled" : 0,
					"hidden" : 0,
					"source" : [ "obj-39", 0 ]
				}

			}
, 			{
				"patchline" : 				{
					"destination" : [ "obj-92", 0 ],
					"disabled" : 0,
					"hidden" : 0,
					"source" : [ "obj-39", 0 ]
				}

			}
, 			{
				"patchline" : 				{
					"color" : [ 0.5, 0.0, 0.5, 1.0 ],
					"destination" : [ "obj-16", 0 ],
					"disabled" : 0,
					"hidden" : 0,
					"midpoints" : [ 922.213135, 111.0, 1140.0, 111.0, 1140.0, 285.0, 1188.5, 285.0 ],
					"source" : [ "obj-4", 0 ]
				}

			}
, 			{
				"patchline" : 				{
					"destination" : [ "obj-2", 0 ],
					"disabled" : 0,
					"hidden" : 0,
					"source" : [ "obj-40", 1 ]
				}

			}
, 			{
				"patchline" : 				{
					"destination" : [ "obj-2", 0 ],
					"disabled" : 0,
					"hidden" : 0,
					"source" : [ "obj-40", 0 ]
				}

			}
, 			{
				"patchline" : 				{
					"destination" : [ "obj-78", 0 ],
					"disabled" : 0,
					"hidden" : 0,
					"source" : [ "obj-40", 2 ]
				}

			}
, 			{
				"patchline" : 				{
					"destination" : [ "obj-57", 0 ],
					"disabled" : 0,
					"hidden" : 0,
					"source" : [ "obj-41", 0 ]
				}

			}
, 			{
				"patchline" : 				{
					"color" : [ 0.113725, 0.592157, 0.290196, 1.0 ],
					"destination" : [ "obj-100", 0 ],
					"disabled" : 0,
					"hidden" : 0,
					"source" : [ "obj-42", 0 ]
				}

			}
, 			{
				"patchline" : 				{
					"destination" : [ "obj-26", 0 ],
					"disabled" : 0,
					"hidden" : 0,
					"source" : [ "obj-43", 0 ]
				}

			}
, 			{
				"patchline" : 				{
					"color" : [ 0.113725, 0.592157, 0.290196, 1.0 ],
					"destination" : [ "obj-99", 0 ],
					"disabled" : 0,
					"hidden" : 0,
					"midpoints" : [ 884.963135, 162.0, 939.0, 162.0, 939.0, 120.0, 953.5, 120.0 ],
					"source" : [ "obj-45", 0 ]
				}

			}
, 			{
				"patchline" : 				{
					"destination" : [ "obj-96", 0 ],
					"disabled" : 0,
					"hidden" : 0,
					"source" : [ "obj-48", 0 ]
				}

			}
, 			{
				"patchline" : 				{
					"destination" : [ "obj-82", 0 ],
					"disabled" : 0,
					"hidden" : 0,
					"midpoints" : [ 478.5, 162.0, 449.5, 162.0 ],
					"source" : [ "obj-49", 0 ]
				}

			}
, 			{
				"patchline" : 				{
					"color" : [ 0.0, 0.0, 1.0, 1.0 ],
					"destination" : [ "obj-10", 1 ],
					"disabled" : 0,
					"hidden" : 0,
					"midpoints" : [ 559.681885, 387.0, 540.0, 387.0, 540.0, 354.0, 531.181885, 354.0 ],
					"source" : [ "obj-5", 0 ]
				}

			}
, 			{
				"patchline" : 				{
					"destination" : [ "obj-13", 0 ],
					"disabled" : 0,
					"hidden" : 0,
					"source" : [ "obj-5", 0 ]
				}

			}
, 			{
				"patchline" : 				{
					"destination" : [ "obj-51", 3 ],
					"disabled" : 0,
					"hidden" : 0,
					"midpoints" : [ 424.5, 342.0, 453.0, 342.0, 453.0, 453.0, 426.25, 453.0 ],
					"source" : [ "obj-50", 0 ]
				}

			}
, 			{
				"patchline" : 				{
					"destination" : [ "obj-52", 3 ],
					"disabled" : 0,
					"hidden" : 0,
					"source" : [ "obj-50", 0 ]
				}

			}
, 			{
				"patchline" : 				{
					"destination" : [ "obj-22", 0 ],
					"disabled" : 0,
					"hidden" : 0,
					"source" : [ "obj-51", 0 ]
				}

			}
, 			{
				"patchline" : 				{
					"destination" : [ "obj-63", 0 ],
					"disabled" : 0,
					"hidden" : 0,
					"midpoints" : [ 422.25, 495.0, 336.0, 495.0, 336.0, 168.0, 305.5, 168.0 ],
					"source" : [ "obj-51", 2 ]
				}

			}
, 			{
				"patchline" : 				{
					"destination" : [ "obj-43", 0 ],
					"disabled" : 0,
					"hidden" : 0,
					"source" : [ "obj-52", 0 ]
				}

			}
, 			{
				"patchline" : 				{
					"destination" : [ "obj-54", 0 ],
					"disabled" : 0,
					"hidden" : 0,
					"source" : [ "obj-53", 0 ]
				}

			}
, 			{
				"patchline" : 				{
					"destination" : [ "obj-80", 0 ],
					"disabled" : 0,
					"hidden" : 0,
					"midpoints" : [ 352.870361, 775.340179, 184.75, 775.340179 ],
					"source" : [ "obj-54", 0 ]
				}

			}
, 			{
				"patchline" : 				{
					"destination" : [ "obj-28", 0 ],
					"disabled" : 0,
					"hidden" : 0,
					"source" : [ "obj-56", 0 ]
				}

			}
, 			{
				"patchline" : 				{
					"destination" : [ "obj-51", 0 ],
					"disabled" : 0,
					"hidden" : 0,
					"midpoints" : [ 380.5, 342.0, 366.0, 342.0, 366.0, 462.0, 390.25, 462.0 ],
					"source" : [ "obj-56", 0 ]
				}

			}
, 			{
				"patchline" : 				{
					"destination" : [ "obj-52", 0 ],
					"disabled" : 0,
					"hidden" : 0,
					"source" : [ "obj-56", 0 ]
				}

			}
, 			{
				"patchline" : 				{
					"color" : [ 0.835294, 0.262745, 0.262745, 1.0 ],
					"destination" : [ "obj-56", 0 ],
					"disabled" : 0,
					"hidden" : 0,
					"source" : [ "obj-57", 0 ]
				}

			}
, 			{
				"patchline" : 				{
					"destination" : [ "obj-108", 0 ],
					"disabled" : 0,
					"hidden" : 0,
					"midpoints" : [ 424.5, 93.0, 429.0, 93.0, 429.0, 201.0, 357.0, 201.0, 357.0, 558.0, 559.681885, 558.0 ],
					"source" : [ "obj-58", 0 ]
				}

			}
, 			{
				"patchline" : 				{
					"color" : [ 0.113725, 0.592157, 0.290196, 1.0 ],
					"destination" : [ "obj-110", 0 ],
					"disabled" : 0,
					"hidden" : 0,
					"source" : [ "obj-58", 0 ]
				}

			}
, 			{
				"patchline" : 				{
					"destination" : [ "obj-122", 0 ],
					"disabled" : 0,
					"hidden" : 0,
					"midpoints" : [ 424.5, 93.0, 456.0, 93.0, 456.0, 120.0, 861.0, 120.0, 861.0, 93.0, 1176.0, 93.0, 1176.0, 78.0, 1199.0, 78.0 ],
					"source" : [ "obj-58", 0 ]
				}

			}
, 			{
				"patchline" : 				{
					"color" : [ 0.113725, 0.592157, 0.290196, 1.0 ],
					"destination" : [ "obj-30", 3 ],
					"disabled" : 0,
					"hidden" : 0,
					"midpoints" : [ 424.5, 84.0, 507.0, 84.0, 507.0, 33.0, 579.931885, 33.0 ],
					"source" : [ "obj-58", 0 ]
				}

			}
, 			{
				"patchline" : 				{
					"color" : [ 0.113725, 0.592157, 0.290196, 1.0 ],
					"destination" : [ "obj-42", 0 ],
					"disabled" : 0,
					"hidden" : 0,
					"midpoints" : [ 424.5, 176.0, 954.0, 176.0, 954.0, 189.0, 1046.786865, 189.0 ],
					"source" : [ "obj-58", 0 ]
				}

			}
, 			{
				"patchline" : 				{
					"color" : [ 0.113725, 0.592157, 0.290196, 1.0 ],
					"destination" : [ "obj-45", 0 ],
					"disabled" : 0,
					"hidden" : 0,
					"midpoints" : [ 424.5, 122.5, 884.963135, 122.5 ],
					"source" : [ "obj-58", 0 ]
				}

			}
, 			{
				"patchline" : 				{
					"destination" : [ "obj-50", 0 ],
					"disabled" : 0,
					"hidden" : 0,
					"midpoints" : [ 424.5, 231.0, 501.0, 231.0, 501.0, 297.0, 424.5, 297.0 ],
					"source" : [ "obj-58", 0 ]
				}

			}
, 			{
				"patchline" : 				{
					"destination" : [ "obj-59", 0 ],
					"disabled" : 0,
					"hidden" : 0,
					"midpoints" : [ 424.5, 152.0, 861.0, 152.0, 861.0, 111.0, 1094.5, 111.0 ],
					"source" : [ "obj-58", 0 ]
				}

			}
, 			{
				"patchline" : 				{
					"color" : [ 0.113725, 0.592157, 0.290196, 1.0 ],
					"destination" : [ "obj-76", 0 ],
					"disabled" : 0,
					"hidden" : 0,
					"midpoints" : [ 424.5, 84.0, 507.0, 84.0, 507.0, 78.0, 529.713135, 78.0 ],
					"source" : [ "obj-58", 0 ]
				}

			}
, 			{
				"patchline" : 				{
					"color" : [ 0.113725, 0.592157, 0.290196, 1.0 ],
					"destination" : [ "obj-82", 0 ],
					"disabled" : 0,
					"hidden" : 0,
					"midpoints" : [ 424.5, 114.0, 449.5, 114.0 ],
					"source" : [ "obj-58", 0 ]
				}

			}
, 			{
				"patchline" : 				{
					"color" : [ 0.6, 0.4, 0.2, 1.0 ],
					"destination" : [ "obj-34", 0 ],
					"disabled" : 0,
					"hidden" : 0,
					"midpoints" : [ 729.639648, 486.0, 796.0, 486.0 ],
					"source" : [ "obj-6", 0 ]
				}

			}
, 			{
				"patchline" : 				{
					"destination" : [ "obj-64", 0 ],
					"disabled" : 0,
					"hidden" : 0,
					"source" : [ "obj-61", 0 ]
				}

			}
, 			{
				"patchline" : 				{
					"color" : [ 1.0, 0.0, 0.0, 1.0 ],
					"destination" : [ "obj-3", 0 ],
					"disabled" : 0,
					"hidden" : 0,
					"midpoints" : [ 644.5, 435.0, 660.5, 435.0 ],
					"source" : [ "obj-62", 0 ]
				}

			}
, 			{
				"patchline" : 				{
					"destination" : [ "obj-41", 0 ],
					"disabled" : 0,
					"hidden" : 0,
					"midpoints" : [ 305.5, 204.0, 357.0, 204.0, 357.0, 210.0, 380.5, 210.0 ],
					"source" : [ "obj-63", 0 ]
				}

			}
, 			{
				"patchline" : 				{
					"destination" : [ "obj-61", 0 ],
					"disabled" : 0,
					"hidden" : 0,
					"midpoints" : [ 305.5, 204.0, 426.0, 204.0, 426.0, 213.0, 621.0, 213.0, 621.0, 201.0, 644.5, 201.0 ],
					"source" : [ "obj-63", 0 ]
				}

			}
, 			{
				"patchline" : 				{
					"destination" : [ "obj-67", 0 ],
					"disabled" : 0,
					"hidden" : 0,
					"source" : [ "obj-63", 0 ]
				}

			}
, 			{
				"patchline" : 				{
					"color" : [ 0.835294, 0.262745, 0.262745, 1.0 ],
					"destination" : [ "obj-62", 0 ],
					"disabled" : 0,
					"hidden" : 0,
					"source" : [ "obj-64", 0 ]
				}

			}
, 			{
				"patchline" : 				{
					"destination" : [ "obj-111", 0 ],
					"disabled" : 0,
					"hidden" : 0,
					"source" : [ "obj-65", 0 ]
				}

			}
, 			{
				"patchline" : 				{
					"destination" : [ "obj-16", 0 ],
					"disabled" : 0,
					"hidden" : 0,
					"source" : [ "obj-68", 1 ]
				}

			}
, 			{
				"patchline" : 				{
					"destination" : [ "obj-19", 0 ],
					"disabled" : 0,
					"hidden" : 0,
					"source" : [ "obj-68", 1 ]
				}

			}
, 			{
				"patchline" : 				{
					"destination" : [ "obj-79", 0 ],
					"disabled" : 0,
					"hidden" : 0,
					"midpoints" : [ 1379.5, 126.0, 1399.0, 126.0, 1399.0, 93.0, 1396.0, 93.0, 1396.0, 66.0, 1410.5, 66.0 ],
					"source" : [ "obj-68", 1 ]
				}

			}
, 			{
				"patchline" : 				{
					"destination" : [ "obj-81", 0 ],
					"disabled" : 0,
					"hidden" : 0,
					"source" : [ "obj-68", 1 ]
				}

			}
, 			{
				"patchline" : 				{
					"color" : [ 0.0, 0.0, 1.0, 1.0 ],
					"destination" : [ "obj-1", 0 ],
					"disabled" : 0,
					"hidden" : 0,
					"source" : [ "obj-7", 1 ]
				}

			}
, 			{
				"patchline" : 				{
					"color" : [ 0.0, 0.0, 1.0, 1.0 ],
					"destination" : [ "obj-10", 0 ],
					"disabled" : 0,
					"hidden" : 0,
					"source" : [ "obj-7", 0 ]
				}

			}
, 			{
				"patchline" : 				{
					"destination" : [ "obj-75", 1 ],
					"disabled" : 0,
					"hidden" : 0,
					"source" : [ "obj-70", 0 ]
				}

			}
, 			{
				"patchline" : 				{
					"destination" : [ "obj-102", 0 ],
					"disabled" : 0,
					"hidden" : 0,
					"source" : [ "obj-73", 0 ]
				}

			}
, 			{
				"patchline" : 				{
					"destination" : [ "obj-87", 0 ],
					"disabled" : 0,
					"hidden" : 0,
					"source" : [ "obj-75", 0 ]
				}

			}
, 			{
				"patchline" : 				{
					"destination" : [ "obj-82", 1 ],
					"disabled" : 0,
					"hidden" : 0,
					"midpoints" : [ 529.713135, 113.0, 528.5, 113.0 ],
					"source" : [ "obj-76", 0 ]
				}

			}
, 			{
				"patchline" : 				{
					"destination" : [ "obj-90", 0 ],
					"disabled" : 0,
					"hidden" : 0,
					"source" : [ "obj-78", 0 ]
				}

			}
, 			{
				"patchline" : 				{
					"destination" : [ "obj-68", 0 ],
					"disabled" : 0,
					"hidden" : 0,
					"midpoints" : [ 1410.5, 93.0, 1345.5, 93.0 ],
					"source" : [ "obj-79", 0 ]
				}

			}
, 			{
				"patchline" : 				{
					"destination" : [ "obj-121", 1 ],
					"disabled" : 0,
					"hidden" : 0,
					"midpoints" : [ 560.75, 1074.0, 1002.0, 1074.0, 1002.0, 942.0, 982.5, 942.0 ],
					"source" : [ "obj-80", 1 ]
				}

			}
, 			{
				"patchline" : 				{
					"destination" : [ "obj-121", 0 ],
					"disabled" : 0,
					"hidden" : 0,
					"midpoints" : [ 184.75, 1074.0, 831.0, 1074.0, 831.0, 942.0, 853.5, 942.0 ],
					"source" : [ "obj-80", 0 ]
				}

			}
, 			{
				"patchline" : 				{
					"destination" : [ "obj-88", 1 ],
					"disabled" : 0,
					"hidden" : 0,
					"midpoints" : [ 560.75, 1065.0, 1017.0, 1065.0, 1017.0, 933.0, 1393.536865, 933.0 ],
					"source" : [ "obj-80", 1 ]
				}

			}
, 			{
				"patchline" : 				{
					"destination" : [ "obj-88", 0 ],
					"disabled" : 0,
					"hidden" : 0,
					"midpoints" : [ 184.75, 1074.0, 1017.0, 1074.0, 1017.0, 942.0, 1040.536865, 942.0 ],
					"source" : [ "obj-80", 0 ]
				}

			}
, 			{
				"patchline" : 				{
					"color" : [ 1.0, 1.0, 0.0, 1.0 ],
					"destination" : [ "obj-16", 0 ],
					"disabled" : 0,
					"hidden" : 0,
					"midpoints" : [ 489.0, 198.0, 1117.0, 198.0, 1117.0, 285.0, 1188.5, 285.0 ],
					"source" : [ "obj-82", 4 ]
				}

			}
, 			{
				"patchline" : 				{
					"destination" : [ "obj-6", 0 ],
					"disabled" : 0,
					"hidden" : 0,
					"source" : [ "obj-83", 0 ]
				}

			}
, 			{
				"patchline" : 				{
					"destination" : [ "obj-39", 0 ],
					"disabled" : 0,
					"hidden" : 0,
					"source" : [ "obj-85", 0 ]
				}

			}
, 			{
				"patchline" : 				{
					"destination" : [ "obj-48", 0 ],
					"disabled" : 0,
					"hidden" : 0,
					"source" : [ "obj-86", 0 ]
				}

			}
, 			{
				"patchline" : 				{
					"destination" : [ "obj-95", 0 ],
					"disabled" : 0,
					"hidden" : 0,
					"source" : [ "obj-87", 0 ]
				}

			}
, 			{
				"patchline" : 				{
					"destination" : [ "obj-113", 0 ],
					"disabled" : 0,
					"hidden" : 0,
					"source" : [ "obj-89", 9 ]
				}

			}
, 			{
				"patchline" : 				{
					"destination" : [ "obj-114", 0 ],
					"disabled" : 0,
					"hidden" : 0,
					"source" : [ "obj-89", 8 ]
				}

			}
, 			{
				"patchline" : 				{
					"destination" : [ "obj-117", 0 ],
					"disabled" : 0,
					"hidden" : 0,
					"midpoints" : [ 985.8, 483.0, 948.0, 483.0, 948.0, 525.0, 930.0, 525.0, 930.0, 546.0, 928.426514, 546.0 ],
					"source" : [ "obj-89", 4 ]
				}

			}
, 			{
				"patchline" : 				{
					"destination" : [ "obj-118", 0 ],
					"disabled" : 0,
					"hidden" : 0,
					"midpoints" : [ 996.5, 517.0, 972.0, 517.0 ],
					"source" : [ "obj-89", 5 ]
				}

			}
, 			{
				"patchline" : 				{
					"destination" : [ "obj-119", 0 ],
					"disabled" : 0,
					"hidden" : 0,
					"midpoints" : [ 1007.2, 492.0, 993.0, 492.0, 993.0, 531.0, 1012.786865, 531.0 ],
					"source" : [ "obj-89", 6 ]
				}

			}
, 			{
				"patchline" : 				{
					"destination" : [ "obj-120", 0 ],
					"disabled" : 0,
					"hidden" : 0,
					"midpoints" : [ 1017.9, 492.0, 1026.0, 492.0, 1026.0, 531.0, 1051.786865, 531.0 ],
					"source" : [ "obj-89", 7 ]
				}

			}
, 			{
				"patchline" : 				{
					"destination" : [ "obj-31", 0 ],
					"disabled" : 0,
					"hidden" : 0,
					"source" : [ "obj-89", 0 ]
				}

			}
, 			{
				"patchline" : 				{
					"destination" : [ "obj-32", 0 ],
					"disabled" : 0,
					"hidden" : 0,
					"source" : [ "obj-89", 2 ]
				}

			}
, 			{
				"patchline" : 				{
					"destination" : [ "obj-33", 0 ],
					"disabled" : 0,
					"hidden" : 0,
					"source" : [ "obj-89", 1 ]
				}

			}
, 			{
				"patchline" : 				{
					"destination" : [ "obj-35", 0 ],
					"disabled" : 0,
					"hidden" : 0,
					"source" : [ "obj-89", 3 ]
				}

			}
, 			{
				"patchline" : 				{
					"color" : [ 0.5, 0.0, 0.5, 1.0 ],
					"destination" : [ "obj-15", 0 ],
					"disabled" : 0,
					"hidden" : 0,
					"midpoints" : [ 689.75, 105.0, 798.0, 105.0, 798.0, 78.0, 810.0, 78.0, 810.0, 51.0, 833.5, 51.0 ],
					"source" : [ "obj-9", 0 ]
				}

			}
, 			{
				"patchline" : 				{
					"destination" : [ "obj-73", 0 ],
					"disabled" : 0,
					"hidden" : 0,
					"midpoints" : [ 892.463135, 324.0, 879.0, 324.0, 879.0, 258.0, 789.0, 258.0, 789.0, 249.0, 757.889648, 249.0 ],
					"source" : [ "obj-90", 0 ]
				}

			}
, 			{
				"patchline" : 				{
					"destination" : [ "obj-93", 0 ],
					"disabled" : 0,
					"hidden" : 0,
					"midpoints" : [ 892.463135, 324.0, 879.0, 324.0, 879.0, 273.0, 846.0, 273.0 ],
					"source" : [ "obj-90", 0 ]
				}

			}
, 			{
				"patchline" : 				{
					"destination" : [ "obj-86", 0 ],
					"disabled" : 0,
					"hidden" : 0,
					"source" : [ "obj-91", 0 ]
				}

			}
, 			{
				"patchline" : 				{
					"destination" : [ "obj-84", 1 ],
					"disabled" : 0,
					"hidden" : 0,
					"midpoints" : [ 784.389648, 1044.0, 831.0, 1044.0, 831.0, 795.0, 982.5, 795.0 ],
					"source" : [ "obj-92", 1 ]
				}

			}
, 			{
				"patchline" : 				{
					"destination" : [ "obj-84", 0 ],
					"disabled" : 0,
					"hidden" : 0,
					"midpoints" : [ 601.389648, 1053.0, 831.0, 1053.0, 831.0, 804.0, 853.5, 804.0 ],
					"source" : [ "obj-92", 0 ]
				}

			}
, 			{
				"patchline" : 				{
					"destination" : [ "obj-98", 0 ],
					"disabled" : 0,
					"hidden" : 0,
					"source" : [ "obj-94", 0 ]
				}

			}
, 			{
				"patchline" : 				{
					"destination" : [ "obj-80", 1 ],
					"disabled" : 0,
					"hidden" : 0,
					"midpoints" : [ 584.870361, 741.0, 579.0, 741.0, 579.0, 762.0, 238.464286, 762.0 ],
					"source" : [ "obj-95", 0 ]
				}

			}
, 			{
				"patchline" : 				{
					"destination" : [ "obj-89", 0 ],
					"disabled" : 0,
					"hidden" : 0,
					"source" : [ "obj-96", 0 ]
				}

			}
, 			{
				"patchline" : 				{
					"destination" : [ "obj-94", 0 ],
					"disabled" : 0,
					"hidden" : 0,
					"midpoints" : [ 943.0, 447.0, 975.0, 447.0, 975.0, 417.0, 993.0, 417.0, 993.0, 336.0, 804.0, 336.0, 804.0, 354.0, 704.75, 354.0 ],
					"source" : [ "obj-96", 0 ]
				}

			}
, 			{
				"patchline" : 				{
					"destination" : [ "obj-39", 1 ],
					"disabled" : 0,
					"hidden" : 0,
					"source" : [ "obj-97", 0 ]
				}

			}
, 			{
				"patchline" : 				{
					"destination" : [ "obj-6", 0 ],
					"disabled" : 0,
					"hidden" : 0,
					"source" : [ "obj-98", 0 ]
				}

			}
, 			{
				"patchline" : 				{
					"destination" : [ "obj-27", 0 ],
					"disabled" : 0,
					"hidden" : 0,
					"source" : [ "obj-99", 0 ]
				}

			}
 ],
		"parameters" : 		{
			"obj-106::obj-52" : [ "Level[3]", "Level", 0 ],
			"obj-80::obj-105" : [ "ch5_level", "5", 0 ],
			"obj-112::obj-1" : [ "Bias", "Bias", 0 ],
			"obj-80::obj-96" : [ "ch6_pan", "Pan", 0 ],
			"obj-112::obj-10" : [ "Gain", "Gain", 0 ],
			"obj-80::obj-104" : [ "ch8_mute", "Mute", 0 ],
			"obj-92::obj-8" : [ "in1", "in1", 0 ],
			"obj-92::obj-37" : [ "Mute[2]", "Mute", 0 ],
			"obj-80::obj-23" : [ "ch1_level", "1", 0 ],
			"obj-80::obj-43" : [ "ch2_pan", "Pan", 0 ],
			"obj-106::obj-55" : [ "DSP[2]", "DSP", 0 ],
			"obj-80::obj-63" : [ "ch4_mute", "Mute", 0 ],
			"obj-80::obj-95" : [ "ch6_level", "6", 0 ],
			"obj-84::obj-55" : [ "DSP", "DSP", 0 ],
			"obj-80::obj-86" : [ "ch7_pan", "Pan", 0 ],
			"obj-80::obj-37" : [ "Mute", "Mute", 0 ],
			"obj-121::obj-56" : [ "OutputChannel[1]", "OutputChannel", 0 ],
			"obj-80::obj-42" : [ "ch2_level", "2", 0 ],
			"obj-92::obj-23" : [ "in2", "in2", 0 ],
			"obj-80::obj-65" : [ "ch3_pan", "Pan", 0 ],
			"obj-106::obj-56" : [ "OutputChannel[2]", "OutputChannel", 0 ],
			"obj-80::obj-73" : [ "ch5_mute", "Mute", 0 ],
			"obj-112::obj-55" : [ "Bypass", "Bypass", 0 ],
			"obj-80::obj-85" : [ "ch7_level", "7", 0 ],
			"obj-88::obj-52" : [ "Level[1]", "Level", 0 ],
			"obj-80::obj-75" : [ "ch8_pan", "Pan", 0 ],
			"obj-121::obj-22" : [ "Mute[3]", "Mute", 0 ],
			"obj-80::obj-28" : [ "ch1_mute", "Mute", 0 ],
			"obj-80::obj-64" : [ "ch3_level", "3", 0 ],
			"obj-80::obj-55" : [ "ch4_pan", "Pan", 0 ],
			"obj-112::obj-40" : [ "presets", "presets", 0 ],
			"obj-88::obj-7" : [ "AutoName", "AutoName", 0 ],
			"obj-92::obj-36" : [ "in3", "in3", 0 ],
			"obj-80::obj-84" : [ "ch6_mute", "Mute", 0 ],
			"obj-121::obj-55" : [ "DSP[1]", "DSP", 0 ],
			"obj-80::obj-74" : [ "ch8_level", "8", 0 ],
			"obj-84::obj-22" : [ "Mute[1]", "Mute", 0 ],
			"obj-88::obj-76" : [ "Record", "Record", 0 ],
			"obj-80::obj-41" : [ "ch2_mute", "Mute", 0 ],
			"obj-84::obj-52" : [ "Level", "Level", 0 ],
			"obj-80::obj-54" : [ "ch4_level", "4", 0 ],
			"obj-106::obj-22" : [ "Mute[4]", "Mute", 0 ],
			"obj-80::obj-106" : [ "ch5_pan", "Pan", 0 ],
			"obj-88::obj-74" : [ "Channels", "Channels", 0 ],
			"obj-80::obj-94" : [ "ch7_mute", "Mute", 0 ],
			"obj-121::obj-52" : [ "Level[2]", "Level", 0 ],
			"obj-88::obj-73" : [ "Format", "Format", 0 ],
			"obj-88::obj-77" : [ "getsamplelength", "getsamplelength", 0 ],
			"obj-92::obj-30" : [ "in4", "in4", 0 ],
			"obj-84::obj-56" : [ "OutputChannel", "OutputChannel", 0 ],
			"obj-80::obj-22" : [ "ch1_pan", "Pan", 0 ],
			"obj-80::obj-53" : [ "ch3_mute", "Mute", 0 ]
		}
,
		"dependency_cache" : [ 			{
				"name" : "Thesis - Entrained Condition (sine wave)_20160301_30.maxsnap",
				"bootpath" : "~/Documents/Max 7/Snapshots",
				"type" : "mx@s",
				"implicit" : 1
			}
, 			{
				"name" : "Thesis - Entrained Condition (sine wave)[1]_20160301_30.maxsnap",
				"bootpath" : "~/Documents/Max 7/Snapshots",
				"type" : "mx@s",
				"implicit" : 1
			}
, 			{
				"name" : "Thesis - Entrained Condition (sine wave)[2]_20160301_15.maxsnap",
				"bootpath" : "~/Documents/Max 7/Snapshots",
				"type" : "mx@s",
				"implicit" : 1
			}
, 			{
				"name" : "Thesis - Entrained Condition (sine wave)_20160301_31.maxsnap",
				"bootpath" : "~/Documents/Max 7/Snapshots",
				"type" : "mx@s",
				"implicit" : 1
			}
, 			{
				"name" : "Thesis - Entrained Condition (sine wave)[1]_20160301_31.maxsnap",
				"bootpath" : "~/Documents/Max 7/Snapshots",
				"type" : "mx@s",
				"implicit" : 1
			}
, 			{
				"name" : "Thesis - Entrained Condition (sine wave)[3]_20160301_15.maxsnap",
				"bootpath" : "~/Documents/Max 7/Snapshots",
				"type" : "mx@s",
				"implicit" : 1
			}
, 			{
				"name" : "Thesis - Entrained Condition (sine wave)[1]_20160301_32.maxsnap",
				"bootpath" : "~/Documents/Max 7/Snapshots",
				"type" : "mx@s",
				"implicit" : 1
			}
, 			{
				"name" : "Thesis - Entrained Condition (sine wave)[1]_20160301_33.maxsnap",
				"bootpath" : "~/Documents/Max 7/Snapshots",
				"type" : "mx@s",
				"implicit" : 1
			}
, 			{
				"name" : "Thesis - Entrained Condition (sine wave)[2]_20160301_16.maxsnap",
				"bootpath" : "~/Documents/Max 7/Snapshots",
				"type" : "mx@s",
				"implicit" : 1
			}
, 			{
				"name" : "Thesis - Entrained Condition (sine wave)[3]_20160301_16.maxsnap",
				"bootpath" : "~/Documents/Max 7/Snapshots",
				"type" : "mx@s",
				"implicit" : 1
			}
, 			{
				"name" : "Thesis - Entrained Condition (sine wave)_20160301_32.maxsnap",
				"bootpath" : "~/Documents/Max 7/Snapshots",
				"type" : "mx@s",
				"implicit" : 1
			}
, 			{
				"name" : "Thesis - Entrained Condition (sine wave)_20160301_33.maxsnap",
				"bootpath" : "~/Documents/Max 7/Snapshots",
				"type" : "mx@s",
				"implicit" : 1
			}
, 			{
				"name" : "Thesis - Entrained Condition (sine wave)[1]_20160301_34.maxsnap",
				"bootpath" : "~/Documents/Max 7/Snapshots",
				"type" : "mx@s",
				"implicit" : 1
			}
, 			{
				"name" : "Thesis - Entrained Condition (sine wave)[1]_20160301_35.maxsnap",
				"bootpath" : "~/Documents/Max 7/Snapshots",
				"type" : "mx@s",
				"implicit" : 1
			}
, 			{
				"name" : "Thesis - Entrained Condition (sine wave)[2]_20160301_17.maxsnap",
				"bootpath" : "~/Documents/Max 7/Snapshots",
				"type" : "mx@s",
				"implicit" : 1
			}
, 			{
				"name" : "Thesis - Entrained Condition (sine wave)[3]_20160301_17.maxsnap",
				"bootpath" : "~/Documents/Max 7/Snapshots",
				"type" : "mx@s",
				"implicit" : 1
			}
, 			{
				"name" : "Thesis - Entrained Condition (sine wave)_20160301_34.maxsnap",
				"bootpath" : "~/Documents/Max 7/Snapshots",
				"type" : "mx@s",
				"implicit" : 1
			}
, 			{
				"name" : "Thesis - Entrained Condition (sine wave)_20160301_35.maxsnap",
				"bootpath" : "~/Documents/Max 7/Snapshots",
				"type" : "mx@s",
				"implicit" : 1
			}
, 			{
				"name" : "Thesis - Entrained Condition (sine wave)[4]_20160301_5.maxsnap",
				"bootpath" : "~/Documents/Max 7/Snapshots",
				"type" : "mx@s",
				"implicit" : 1
			}
, 			{
				"name" : "Thesis - Entrained Condition (sine wave)[5]_20160301_5.maxsnap",
				"bootpath" : "~/Documents/Max 7/Snapshots",
				"type" : "mx@s",
				"implicit" : 1
			}
, 			{
				"name" : "Thesis - Entrained Condition (sine wave)[6]_20160301_5.maxsnap",
				"bootpath" : "~/Documents/Max 7/Snapshots",
				"type" : "mx@s",
				"implicit" : 1
			}
, 			{
				"name" : "Thesis - Entrained Condition (sine wave)[7]_20160301_5.maxsnap",
				"bootpath" : "~/Documents/Max 7/Snapshots",
				"type" : "mx@s",
				"implicit" : 1
			}
, 			{
				"name" : "Thesis - Entrained Condition (sine wave)[8]_20160301_5.maxsnap",
				"bootpath" : "~/Documents/Max 7/Snapshots",
				"type" : "mx@s",
				"implicit" : 1
			}
, 			{
				"name" : "Thesis - Entrained Condition (sine wave)[9]_20160301_5.maxsnap",
				"bootpath" : "~/Documents/Max 7/Snapshots",
				"type" : "mx@s",
				"implicit" : 1
			}
, 			{
				"name" : "Thesis - Entrained Condition (sine wave)[10]_20160301_5.maxsnap",
				"bootpath" : "~/Documents/Max 7/Snapshots",
				"type" : "mx@s",
				"implicit" : 1
			}
, 			{
				"name" : "Thesis - Entrained Condition (sine wave)[11]_20160301_5.maxsnap",
				"bootpath" : "~/Documents/Max 7/Snapshots",
				"type" : "mx@s",
				"implicit" : 1
			}
, 			{
				"name" : "Thesis - Entrained Condition (sine wave)[12]_20160301_4.maxsnap",
				"bootpath" : "~/Documents/Max 7/Snapshots",
				"type" : "mx@s",
				"implicit" : 1
			}
, 			{
				"name" : "Thesis - Entrained Condition (sine wave)[13]_20160301_3.maxsnap",
				"bootpath" : "~/Documents/Max 7/Snapshots",
				"type" : "mx@s",
				"implicit" : 1
			}
, 			{
				"name" : "bp.Pan Mixer.maxpat",
				"bootpath" : "C74:/packages/BEAP/clippings/BEAP/Mixers",
				"type" : "JSON",
				"implicit" : 1
			}
, 			{
				"name" : "M4L.pan1~.maxpat",
				"bootpath" : "C74:/patchers/m4l/Tools resources",
				"type" : "JSON",
				"implicit" : 1
			}
, 			{
				"name" : "bp.Stereo.maxpat",
				"bootpath" : "C74:/packages/BEAP/clippings/BEAP/Output",
				"type" : "JSON",
				"implicit" : 1
			}
, 			{
				"name" : "bp.Recordr.maxpat",
				"bootpath" : "C74:/packages/BEAP/clippings/BEAP/Output",
				"type" : "JSON",
				"implicit" : 1
			}
, 			{
				"name" : "bp.Stereo Mixer.maxpat",
				"bootpath" : "C74:/packages/BEAP/clippings/BEAP/Mixers",
				"type" : "JSON",
				"implicit" : 1
			}
, 			{
				"name" : "bp.Gain and Bias.maxpat",
				"bootpath" : "C74:/packages/BEAP/clippings/BEAP/Level",
				"type" : "JSON",
				"implicit" : 1
			}
 ],
		"autosave" : 0,
		"snapshot" : 		{
			"filetype" : "C74Snapshot",
			"version" : 2,
			"minorversion" : 0,
			"name" : "snapshotlist",
			"origin" : "jpatcher",
			"type" : "list",
			"subtype" : "Undefined",
			"embed" : 1,
			"snapshot" : 			{
				"valuedictionary" : 				{
					"parameter_values" : 					{
						"AutoName" : 0.0,
						"Bias" : 0.0,
						"Bypass" : 0.0,
						"Channels" : 1.0,
						"DSP" : 1.0,
						"DSP[1]" : 1.0,
						"DSP[2]" : 1.0,
						"Gain" : 200.0,
						"Level" : 6.0,
						"Level[1]" : 0.0,
						"Level[2]" : 6.0,
						"Level[3]" : 6.0,
						"Mute" : 0.0,
						"Mute[1]" : 0.0,
						"Mute[2]" : 0.0,
						"Mute[3]" : 0.0,
						"Mute[4]" : 0.0,
						"OutputChannel" : 2.0,
						"OutputChannel[1]" : 3.0,
						"OutputChannel[2]" : 1.0,
						"Record" : 0.0,
						"ch1_level" : 0.0,
						"ch1_mute" : 0.0,
						"ch1_pan" : 0.0,
						"ch2_level" : 0.0,
						"ch2_mute" : 0.0,
						"ch2_pan" : 0.0,
						"ch3_level" : -15.0,
						"ch3_mute" : 0.0,
						"ch3_pan" : 0.0,
						"ch4_level" : 0.0,
						"ch4_mute" : 0.0,
						"ch4_pan" : 0.0,
						"ch5_level" : 0.0,
						"ch5_mute" : 0.0,
						"ch5_pan" : 0.0,
						"ch6_level" : 0.0,
						"ch6_mute" : 0.0,
						"ch6_pan" : 0.0,
						"ch7_level" : 0.0,
						"ch7_mute" : 0.0,
						"ch7_pan" : 0.0,
						"ch8_level" : 0.0,
						"ch8_mute" : 0.0,
						"ch8_pan" : 0.0,
						"getsamplelength" : 0.0,
						"in1" : -5.875,
						"in2" : 0.0,
						"in3" : 0.0,
						"in4" : 0.0,
						"blob" : 						{
							"Format" : [ "int24" ]
						}

					}

				}

			}
,
			"snapshotlist" : 			{
				"current_snapshot" : 27,
				"entries" : [ 					{
						"filetype" : "C74Snapshot",
						"version" : 2,
						"minorversion" : 0,
						"name" : "Thesis - Entrained Condition (sine wave)",
						"origin" : "VT Regular",
						"type" : "patcher",
						"subtype" : "Undefined",
						"embed" : 0,
						"snapshot" : 						{
							"valuedictionary" : 							{
								"parameter_values" : 								{
									"AutoName" : 0.0,
									"Channels" : 1.0,
									"DSP" : 1.0,
									"Level" : 6.0,
									"Level[1]" : 0.0,
									"Mute" : 0.0,
									"Mute[1]" : 0.0,
									"OutputChannel" : 0.0,
									"Record" : 0.0,
									"ch1_level" : 0.0,
									"ch1_mute" : 0.0,
									"ch1_pan" : -50.0,
									"ch2_level" : 0.0,
									"ch2_mute" : 0.0,
									"ch2_pan" : 50.0,
									"ch3_level" : 0.0,
									"ch3_mute" : 0.0,
									"ch3_pan" : 0.0,
									"ch4_level" : 0.0,
									"ch4_mute" : 0.0,
									"ch4_pan" : 0.0,
									"ch5_level" : 0.0,
									"ch5_mute" : 0.0,
									"ch5_pan" : 0.0,
									"ch6_level" : 0.0,
									"ch6_mute" : 0.0,
									"ch6_pan" : 0.0,
									"ch7_level" : 0.0,
									"ch7_mute" : 0.0,
									"ch7_pan" : 0.0,
									"ch8_level" : 0.0,
									"ch8_mute" : 0.0,
									"ch8_pan" : 0.0,
									"getsamplelength" : 0.0,
									"blob" : 									{
										"Format" : [ "int24" ]
									}

								}

							}

						}
,
						"fileref" : 						{
							"name" : "Thesis - Entrained Condition (sine wave)",
							"filename" : "Thesis - Entrained Condition (sine wave)_20160301_30.maxsnap",
							"filepath" : "~/Documents/Max 7/Snapshots",
							"filepos" : -1,
							"snapshotfileid" : "a4fde7c26d7bee75579b8ca7dd68418f"
						}

					}
, 					{
						"filetype" : "C74Snapshot",
						"version" : 2,
						"minorversion" : 0,
						"name" : "Thesis - Entrained Condition (sine wave)[1]",
						"origin" : "VT Regular",
						"type" : "patcher",
						"subtype" : "Undefined",
						"embed" : 0,
						"snapshot" : 						{
							"valuedictionary" : 							{
								"parameter_values" : 								{
									"Attack" : 632.455505,
									"Attack[1]" : 632.455505,
									"AutoName" : 0.0,
									"Bend" : 4.89898,
									"Bend[1]" : 4.89898,
									"Bypass" : 0.0,
									"Bypass[1]" : 0.0,
									"CV2" : 0.0,
									"CV2[1]" : 0.0,
									"CV3" : 0.0,
									"CV3[1]" : 0.0,
									"Channels" : 1.0,
									"DSP" : 1.0,
									"Decay" : 2249.365234,
									"Decay[1]" : 2249.365234,
									"Freq" : 6763.828125,
									"FreqMode" : 1.0,
									"FreqMode[1]" : 1.0,
									"Freq[1]" : 6763.828125,
									"Legato" : 0.0,
									"Legato[1]" : 0.0,
									"Level" : 6.0,
									"Level[1]" : 0.0,
									"Linear" : 0.0,
									"Linear[1]" : 0.0,
									"Mute" : 0.0,
									"Mute[1]" : 0.0,
									"Mute[2]" : 1.0,
									"Mute[3]" : 1.0,
									"Mute[4]" : 0.0,
									"Mute[5]" : 0.0,
									"Offset" : 0.0,
									"Offset[1]" : 0.0,
									"OutputChannel" : 0.0,
									"PW" : 50.0,
									"PWM" : 0.0,
									"PWM[1]" : 0.0,
									"PW[1]" : 50.0,
									"Quadrants" : 0.0,
									"Quadrants[1]" : 0.0,
									"Record" : 0.0,
									"Release" : 2000.0,
									"Release[1]" : 2000.0,
									"Response" : 0.0,
									"Response[1]" : 0.0,
									"Sustain" : 70.0,
									"Sustain[1]" : 70.0,
									"Waveform" : 0.0,
									"Waveform[1]" : 0.0,
									"ch1_level" : 0.0,
									"ch1_mute" : 0.0,
									"ch1_pan" : -50.0,
									"ch2_level" : 0.0,
									"ch2_mute" : 0.0,
									"ch2_pan" : 50.0,
									"ch3_level" : 0.0,
									"ch3_mute" : 0.0,
									"ch3_pan" : 0.0,
									"ch4_level" : 0.0,
									"ch4_mute" : 0.0,
									"ch4_pan" : 0.0,
									"ch5_level" : 0.0,
									"ch5_mute" : 0.0,
									"ch5_pan" : 0.0,
									"ch6_level" : 0.0,
									"ch6_mute" : 0.0,
									"ch6_pan" : 0.0,
									"ch7_level" : 0.0,
									"ch7_mute" : 0.0,
									"ch7_pan" : 0.0,
									"ch8_level" : 0.0,
									"ch8_mute" : 0.0,
									"ch8_pan" : 0.0,
									"getsamplelength" : 0.0,
									"blob" : 									{
										"Format" : [ "int24" ]
									}

								}

							}

						}
,
						"fileref" : 						{
							"name" : "Thesis - Entrained Condition (sine wave)[1]",
							"filename" : "Thesis - Entrained Condition (sine wave)[1]_20160301_30.maxsnap",
							"filepath" : "~/Documents/Max 7/Snapshots",
							"filepos" : -1,
							"snapshotfileid" : "4e46b7e8ab89b35b9bc9a9cb60c26be8"
						}

					}
, 					{
						"filetype" : "C74Snapshot",
						"version" : 2,
						"minorversion" : 0,
						"name" : "Thesis - Entrained Condition (sine wave)[2]",
						"origin" : "VT Regular",
						"type" : "patcher",
						"subtype" : "Undefined",
						"embed" : 0,
						"snapshot" : 						{
							"valuedictionary" : 							{
								"parameter_values" : 								{
									"AutoName" : 0.0,
									"Channels" : 1.0,
									"DSP" : 1.0,
									"Level" : 6.0,
									"Level[1]" : 0.0,
									"Mute" : 0.0,
									"Mute[1]" : 0.0,
									"OutputChannel" : 0.0,
									"Record" : 0.0,
									"ch1_level" : 0.0,
									"ch1_mute" : 0.0,
									"ch1_pan" : -50.0,
									"ch2_level" : 0.0,
									"ch2_mute" : 0.0,
									"ch2_pan" : 50.0,
									"ch3_level" : 0.0,
									"ch3_mute" : 0.0,
									"ch3_pan" : 0.0,
									"ch4_level" : 0.0,
									"ch4_mute" : 0.0,
									"ch4_pan" : 0.0,
									"ch5_level" : 0.0,
									"ch5_mute" : 0.0,
									"ch5_pan" : 0.0,
									"ch6_level" : 0.0,
									"ch6_mute" : 0.0,
									"ch6_pan" : 0.0,
									"ch7_level" : 0.0,
									"ch7_mute" : 0.0,
									"ch7_pan" : 0.0,
									"ch8_level" : 0.0,
									"ch8_mute" : 0.0,
									"ch8_pan" : 0.0,
									"getsamplelength" : 0.0,
									"blob" : 									{
										"Format" : [ "int24" ]
									}

								}

							}

						}
,
						"fileref" : 						{
							"name" : "Thesis - Entrained Condition (sine wave)[2]",
							"filename" : "Thesis - Entrained Condition (sine wave)[2]_20160301_15.maxsnap",
							"filepath" : "~/Documents/Max 7/Snapshots",
							"filepos" : -1,
							"snapshotfileid" : "915072b9eeead5a14760226c540fb85b"
						}

					}
, 					{
						"filetype" : "C74Snapshot",
						"version" : 2,
						"minorversion" : 0,
						"name" : "Thesis - Entrained Condition (sine wave)",
						"origin" : "VT Regular",
						"type" : "patcher",
						"subtype" : "Undefined",
						"embed" : 0,
						"snapshot" : 						{
							"valuedictionary" : 							{
								"parameter_values" : 								{
									"AutoName" : 0.0,
									"Channels" : 1.0,
									"DSP" : 1.0,
									"Level" : 6.0,
									"Level[1]" : 0.0,
									"Mute" : 0.0,
									"Mute[1]" : 0.0,
									"OutputChannel" : 0.0,
									"Record" : 0.0,
									"ch1_level" : 0.0,
									"ch1_mute" : 0.0,
									"ch1_pan" : -50.0,
									"ch2_level" : 0.0,
									"ch2_mute" : 0.0,
									"ch2_pan" : 50.0,
									"ch3_level" : 0.0,
									"ch3_mute" : 0.0,
									"ch3_pan" : 0.0,
									"ch4_level" : 0.0,
									"ch4_mute" : 0.0,
									"ch4_pan" : 0.0,
									"ch5_level" : 0.0,
									"ch5_mute" : 0.0,
									"ch5_pan" : 0.0,
									"ch6_level" : 0.0,
									"ch6_mute" : 0.0,
									"ch6_pan" : 0.0,
									"ch7_level" : 0.0,
									"ch7_mute" : 0.0,
									"ch7_pan" : 0.0,
									"ch8_level" : 0.0,
									"ch8_mute" : 0.0,
									"ch8_pan" : 0.0,
									"getsamplelength" : 0.0,
									"blob" : 									{
										"Format" : [ "int24" ]
									}

								}

							}

						}
,
						"fileref" : 						{
							"name" : "Thesis - Entrained Condition (sine wave)",
							"filename" : "Thesis - Entrained Condition (sine wave)_20160301_31.maxsnap",
							"filepath" : "~/Documents/Max 7/Snapshots",
							"filepos" : -1,
							"snapshotfileid" : "fbd7a5bc15673b47883448190a5dbdba"
						}

					}
, 					{
						"filetype" : "C74Snapshot",
						"version" : 2,
						"minorversion" : 0,
						"name" : "Thesis - Entrained Condition (sine wave)[1]",
						"origin" : "VT Regular",
						"type" : "patcher",
						"subtype" : "Undefined",
						"embed" : 0,
						"snapshot" : 						{
							"valuedictionary" : 							{
								"parameter_values" : 								{
									"Attack" : 632.455505,
									"Attack[1]" : 632.455505,
									"AutoName" : 0.0,
									"Bend" : 4.89898,
									"Bend[1]" : 4.89898,
									"Bypass" : 0.0,
									"Bypass[1]" : 0.0,
									"CV2" : 0.0,
									"CV2[1]" : 0.0,
									"CV3" : 0.0,
									"CV3[1]" : 0.0,
									"Channels" : 1.0,
									"DSP" : 1.0,
									"Decay" : 2249.365234,
									"Decay[1]" : 2249.365234,
									"Freq" : 6763.828125,
									"FreqMode" : 1.0,
									"FreqMode[1]" : 1.0,
									"Freq[1]" : 6763.828125,
									"Legato" : 0.0,
									"Legato[1]" : 0.0,
									"Level" : 6.0,
									"Level[1]" : 0.0,
									"Linear" : 0.0,
									"Linear[1]" : 0.0,
									"Mute" : 0.0,
									"Mute[1]" : 0.0,
									"Mute[2]" : 1.0,
									"Mute[3]" : 1.0,
									"Mute[4]" : 0.0,
									"Mute[5]" : 0.0,
									"Offset" : 0.0,
									"Offset[1]" : 0.0,
									"OutputChannel" : 0.0,
									"PW" : 50.0,
									"PWM" : 0.0,
									"PWM[1]" : 0.0,
									"PW[1]" : 50.0,
									"Quadrants" : 0.0,
									"Quadrants[1]" : 0.0,
									"Record" : 0.0,
									"Release" : 2000.0,
									"Release[1]" : 2000.0,
									"Response" : 0.0,
									"Response[1]" : 0.0,
									"Sustain" : 70.0,
									"Sustain[1]" : 70.0,
									"Waveform" : 0.0,
									"Waveform[1]" : 0.0,
									"ch1_level" : 0.0,
									"ch1_mute" : 0.0,
									"ch1_pan" : -50.0,
									"ch2_level" : 0.0,
									"ch2_mute" : 0.0,
									"ch2_pan" : 50.0,
									"ch3_level" : 0.0,
									"ch3_mute" : 0.0,
									"ch3_pan" : 0.0,
									"ch4_level" : 0.0,
									"ch4_mute" : 0.0,
									"ch4_pan" : 0.0,
									"ch5_level" : 0.0,
									"ch5_mute" : 0.0,
									"ch5_pan" : 0.0,
									"ch6_level" : 0.0,
									"ch6_mute" : 0.0,
									"ch6_pan" : 0.0,
									"ch7_level" : 0.0,
									"ch7_mute" : 0.0,
									"ch7_pan" : 0.0,
									"ch8_level" : 0.0,
									"ch8_mute" : 0.0,
									"ch8_pan" : 0.0,
									"getsamplelength" : 0.0,
									"blob" : 									{
										"Format" : [ "int24" ]
									}

								}

							}

						}
,
						"fileref" : 						{
							"name" : "Thesis - Entrained Condition (sine wave)[1]",
							"filename" : "Thesis - Entrained Condition (sine wave)[1]_20160301_31.maxsnap",
							"filepath" : "~/Documents/Max 7/Snapshots",
							"filepos" : -1,
							"snapshotfileid" : "e1f73660a9f3b01057ebe7132b8f6ab6"
						}

					}
, 					{
						"filetype" : "C74Snapshot",
						"version" : 2,
						"minorversion" : 0,
						"name" : "Thesis - Entrained Condition (sine wave)[3]",
						"origin" : "VT Regular",
						"type" : "patcher",
						"subtype" : "Undefined",
						"embed" : 0,
						"snapshot" : 						{
							"valuedictionary" : 							{
								"parameter_values" : 								{
									"AutoName" : 0.0,
									"Channels" : 1.0,
									"DSP" : 1.0,
									"Level" : 6.0,
									"Level[1]" : 0.0,
									"Mute" : 0.0,
									"Mute[1]" : 0.0,
									"OutputChannel" : 0.0,
									"Record" : 0.0,
									"ch1_level" : 0.0,
									"ch1_mute" : 0.0,
									"ch1_pan" : 0.0,
									"ch2_level" : 0.0,
									"ch2_mute" : 0.0,
									"ch2_pan" : 0.0,
									"ch3_level" : 0.0,
									"ch3_mute" : 0.0,
									"ch3_pan" : 0.0,
									"ch4_level" : 0.0,
									"ch4_mute" : 0.0,
									"ch4_pan" : 0.0,
									"ch5_level" : 0.0,
									"ch5_mute" : 0.0,
									"ch5_pan" : 0.0,
									"ch6_level" : 0.0,
									"ch6_mute" : 0.0,
									"ch6_pan" : 0.0,
									"ch7_level" : 0.0,
									"ch7_mute" : 0.0,
									"ch7_pan" : 0.0,
									"ch8_level" : 0.0,
									"ch8_mute" : 0.0,
									"ch8_pan" : 0.0,
									"getsamplelength" : 0.0,
									"blob" : 									{
										"Format" : [ "int24" ]
									}

								}

							}

						}
,
						"fileref" : 						{
							"name" : "Thesis - Entrained Condition (sine wave)[3]",
							"filename" : "Thesis - Entrained Condition (sine wave)[3]_20160301_15.maxsnap",
							"filepath" : "~/Documents/Max 7/Snapshots",
							"filepos" : -1,
							"snapshotfileid" : "06ad11901a5a9e8639714630c487d3cd"
						}

					}
, 					{
						"filetype" : "C74Snapshot",
						"version" : 2,
						"minorversion" : 0,
						"name" : "Thesis - Entrained Condition (sine wave)[1]",
						"origin" : "VT Regular",
						"type" : "patcher",
						"subtype" : "Undefined",
						"embed" : 0,
						"snapshot" : 						{
							"valuedictionary" : 							{
								"parameter_values" : 								{
									"Attack" : 632.455505,
									"Attack[1]" : 632.455505,
									"AutoName" : 0.0,
									"Bend" : 4.89898,
									"Bend[1]" : 4.89898,
									"Bypass" : 0.0,
									"Bypass[1]" : 0.0,
									"CV2" : 0.0,
									"CV2[1]" : 0.0,
									"CV3" : 0.0,
									"CV3[1]" : 0.0,
									"Channels" : 1.0,
									"DSP" : 1.0,
									"Decay" : 2249.365234,
									"Decay[1]" : 2249.365234,
									"Freq" : 6763.828125,
									"FreqMode" : 1.0,
									"FreqMode[1]" : 1.0,
									"Freq[1]" : 6763.828125,
									"Legato" : 0.0,
									"Legato[1]" : 0.0,
									"Level" : 6.0,
									"Level[1]" : 0.0,
									"Linear" : 0.0,
									"Linear[1]" : 0.0,
									"Mute" : 0.0,
									"Mute[1]" : 0.0,
									"Mute[2]" : 1.0,
									"Mute[3]" : 1.0,
									"Mute[4]" : 0.0,
									"Mute[5]" : 0.0,
									"Offset" : 0.0,
									"Offset[1]" : 0.0,
									"OutputChannel" : 0.0,
									"PW" : 50.0,
									"PWM" : 0.0,
									"PWM[1]" : 0.0,
									"PW[1]" : 50.0,
									"Quadrants" : 0.0,
									"Quadrants[1]" : 0.0,
									"Record" : 0.0,
									"Release" : 2000.0,
									"Release[1]" : 2000.0,
									"Response" : 0.0,
									"Response[1]" : 0.0,
									"Sustain" : 70.0,
									"Sustain[1]" : 70.0,
									"Waveform" : 0.0,
									"Waveform[1]" : 0.0,
									"ch1_level" : 0.0,
									"ch1_mute" : 0.0,
									"ch1_pan" : -50.0,
									"ch2_level" : 0.0,
									"ch2_mute" : 0.0,
									"ch2_pan" : 50.0,
									"ch3_level" : 0.0,
									"ch3_mute" : 0.0,
									"ch3_pan" : 0.0,
									"ch4_level" : 0.0,
									"ch4_mute" : 0.0,
									"ch4_pan" : 0.0,
									"ch5_level" : 0.0,
									"ch5_mute" : 0.0,
									"ch5_pan" : 0.0,
									"ch6_level" : 0.0,
									"ch6_mute" : 0.0,
									"ch6_pan" : 0.0,
									"ch7_level" : 0.0,
									"ch7_mute" : 0.0,
									"ch7_pan" : 0.0,
									"ch8_level" : 0.0,
									"ch8_mute" : 0.0,
									"ch8_pan" : 0.0,
									"getsamplelength" : 0.0,
									"blob" : 									{
										"Format" : [ "int24" ]
									}

								}

							}

						}
,
						"fileref" : 						{
							"name" : "Thesis - Entrained Condition (sine wave)[1]",
							"filename" : "Thesis - Entrained Condition (sine wave)[1]_20160301_32.maxsnap",
							"filepath" : "~/Documents/Max 7/Snapshots",
							"filepos" : -1,
							"snapshotfileid" : "89c46dbb8c89bad1b3a278d15e36eb98"
						}

					}
, 					{
						"filetype" : "C74Snapshot",
						"version" : 2,
						"minorversion" : 0,
						"name" : "Thesis - Entrained Condition (sine wave)[1]",
						"origin" : "VT Regular",
						"type" : "patcher",
						"subtype" : "Undefined",
						"embed" : 0,
						"snapshot" : 						{
							"valuedictionary" : 							{
								"parameter_values" : 								{
									"Attack" : 632.455505,
									"Attack[1]" : 632.455505,
									"AutoName" : 0.0,
									"Bend" : 4.89898,
									"Bend[1]" : 4.89898,
									"Bypass" : 0.0,
									"Bypass[1]" : 0.0,
									"CV2" : 0.0,
									"CV2[1]" : 0.0,
									"CV3" : 0.0,
									"CV3[1]" : 0.0,
									"Channels" : 1.0,
									"DSP" : 1.0,
									"Decay" : 2249.365234,
									"Decay[1]" : 2249.365234,
									"Freq" : 6763.828125,
									"FreqMode" : 1.0,
									"FreqMode[1]" : 1.0,
									"Freq[1]" : 6763.828125,
									"Legato" : 0.0,
									"Legato[1]" : 0.0,
									"Level" : 6.0,
									"Level[1]" : 0.0,
									"Linear" : 0.0,
									"Linear[1]" : 0.0,
									"Mute" : 0.0,
									"Mute[1]" : 0.0,
									"Mute[2]" : 1.0,
									"Mute[3]" : 1.0,
									"Mute[4]" : 0.0,
									"Mute[5]" : 0.0,
									"Offset" : 0.0,
									"Offset[1]" : 0.0,
									"OutputChannel" : 0.0,
									"PW" : 50.0,
									"PWM" : 0.0,
									"PWM[1]" : 0.0,
									"PW[1]" : 50.0,
									"Quadrants" : 0.0,
									"Quadrants[1]" : 0.0,
									"Record" : 0.0,
									"Release" : 2000.0,
									"Release[1]" : 2000.0,
									"Response" : 0.0,
									"Response[1]" : 0.0,
									"Sustain" : 70.0,
									"Sustain[1]" : 70.0,
									"Waveform" : 0.0,
									"Waveform[1]" : 0.0,
									"ch1_level" : 0.0,
									"ch1_mute" : 0.0,
									"ch1_pan" : -50.0,
									"ch2_level" : 0.0,
									"ch2_mute" : 0.0,
									"ch2_pan" : 50.0,
									"ch3_level" : 0.0,
									"ch3_mute" : 0.0,
									"ch3_pan" : 0.0,
									"ch4_level" : 0.0,
									"ch4_mute" : 0.0,
									"ch4_pan" : 0.0,
									"ch5_level" : 0.0,
									"ch5_mute" : 0.0,
									"ch5_pan" : 0.0,
									"ch6_level" : 0.0,
									"ch6_mute" : 0.0,
									"ch6_pan" : 0.0,
									"ch7_level" : 0.0,
									"ch7_mute" : 0.0,
									"ch7_pan" : 0.0,
									"ch8_level" : 0.0,
									"ch8_mute" : 0.0,
									"ch8_pan" : 0.0,
									"getsamplelength" : 0.0,
									"blob" : 									{
										"Format" : [ "int24" ]
									}

								}

							}

						}
,
						"fileref" : 						{
							"name" : "Thesis - Entrained Condition (sine wave)[1]",
							"filename" : "Thesis - Entrained Condition (sine wave)[1]_20160301_33.maxsnap",
							"filepath" : "~/Documents/Max 7/Snapshots",
							"filepos" : -1,
							"snapshotfileid" : "9bd45eee5059ae9957bb8c83ec17493a"
						}

					}
, 					{
						"filetype" : "C74Snapshot",
						"version" : 2,
						"minorversion" : 0,
						"name" : "Thesis - Entrained Condition (sine wave)[2]",
						"origin" : "VT Regular",
						"type" : "patcher",
						"subtype" : "Undefined",
						"embed" : 0,
						"snapshot" : 						{
							"valuedictionary" : 							{
								"parameter_values" : 								{
									"AutoName" : 0.0,
									"Channels" : 1.0,
									"DSP" : 1.0,
									"Level" : 6.0,
									"Level[1]" : 0.0,
									"Mute" : 0.0,
									"Mute[1]" : 0.0,
									"OutputChannel" : 0.0,
									"Record" : 0.0,
									"ch1_level" : 0.0,
									"ch1_mute" : 0.0,
									"ch1_pan" : -50.0,
									"ch2_level" : 0.0,
									"ch2_mute" : 0.0,
									"ch2_pan" : 50.0,
									"ch3_level" : 0.0,
									"ch3_mute" : 0.0,
									"ch3_pan" : 0.0,
									"ch4_level" : 0.0,
									"ch4_mute" : 0.0,
									"ch4_pan" : 0.0,
									"ch5_level" : 0.0,
									"ch5_mute" : 0.0,
									"ch5_pan" : 0.0,
									"ch6_level" : 0.0,
									"ch6_mute" : 0.0,
									"ch6_pan" : 0.0,
									"ch7_level" : 0.0,
									"ch7_mute" : 0.0,
									"ch7_pan" : 0.0,
									"ch8_level" : 0.0,
									"ch8_mute" : 0.0,
									"ch8_pan" : 0.0,
									"getsamplelength" : 0.0,
									"blob" : 									{
										"Format" : [ "int24" ]
									}

								}

							}

						}
,
						"fileref" : 						{
							"name" : "Thesis - Entrained Condition (sine wave)[2]",
							"filename" : "Thesis - Entrained Condition (sine wave)[2]_20160301_16.maxsnap",
							"filepath" : "~/Documents/Max 7/Snapshots",
							"filepos" : -1,
							"snapshotfileid" : "d62a03080da2e7d4233a7a41986f1b2d"
						}

					}
, 					{
						"filetype" : "C74Snapshot",
						"version" : 2,
						"minorversion" : 0,
						"name" : "Thesis - Entrained Condition (sine wave)[3]",
						"origin" : "VT Regular",
						"type" : "patcher",
						"subtype" : "Undefined",
						"embed" : 0,
						"snapshot" : 						{
							"valuedictionary" : 							{
								"parameter_values" : 								{
									"AutoName" : 0.0,
									"Channels" : 1.0,
									"DSP" : 1.0,
									"Level" : 6.0,
									"Level[1]" : 0.0,
									"Mute" : 0.0,
									"Mute[1]" : 0.0,
									"OutputChannel" : 0.0,
									"Record" : 0.0,
									"ch1_level" : 0.0,
									"ch1_mute" : 0.0,
									"ch1_pan" : 0.0,
									"ch2_level" : 0.0,
									"ch2_mute" : 0.0,
									"ch2_pan" : 0.0,
									"ch3_level" : 0.0,
									"ch3_mute" : 0.0,
									"ch3_pan" : 0.0,
									"ch4_level" : 0.0,
									"ch4_mute" : 0.0,
									"ch4_pan" : 0.0,
									"ch5_level" : 0.0,
									"ch5_mute" : 0.0,
									"ch5_pan" : 0.0,
									"ch6_level" : 0.0,
									"ch6_mute" : 0.0,
									"ch6_pan" : 0.0,
									"ch7_level" : 0.0,
									"ch7_mute" : 0.0,
									"ch7_pan" : 0.0,
									"ch8_level" : 0.0,
									"ch8_mute" : 0.0,
									"ch8_pan" : 0.0,
									"getsamplelength" : 0.0,
									"blob" : 									{
										"Format" : [ "int24" ]
									}

								}

							}

						}
,
						"fileref" : 						{
							"name" : "Thesis - Entrained Condition (sine wave)[3]",
							"filename" : "Thesis - Entrained Condition (sine wave)[3]_20160301_16.maxsnap",
							"filepath" : "~/Documents/Max 7/Snapshots",
							"filepos" : -1,
							"snapshotfileid" : "2dd22ab211ce4ae9ea824342d285e8b9"
						}

					}
, 					{
						"filetype" : "C74Snapshot",
						"version" : 2,
						"minorversion" : 0,
						"name" : "Thesis - Entrained Condition (sine wave)",
						"origin" : "VT Regular",
						"type" : "patcher",
						"subtype" : "Undefined",
						"embed" : 0,
						"snapshot" : 						{
							"valuedictionary" : 							{
								"parameter_values" : 								{
									"AutoName" : 0.0,
									"Channels" : 1.0,
									"DSP" : 1.0,
									"Level" : 6.0,
									"Level[1]" : 0.0,
									"Mute" : 0.0,
									"Mute[1]" : 0.0,
									"OutputChannel" : 0.0,
									"Record" : 0.0,
									"ch1_level" : 0.0,
									"ch1_mute" : 0.0,
									"ch1_pan" : -50.0,
									"ch2_level" : 0.0,
									"ch2_mute" : 0.0,
									"ch2_pan" : 50.0,
									"ch3_level" : 0.0,
									"ch3_mute" : 0.0,
									"ch3_pan" : 0.0,
									"ch4_level" : 0.0,
									"ch4_mute" : 0.0,
									"ch4_pan" : 0.0,
									"ch5_level" : 0.0,
									"ch5_mute" : 0.0,
									"ch5_pan" : 0.0,
									"ch6_level" : 0.0,
									"ch6_mute" : 0.0,
									"ch6_pan" : 0.0,
									"ch7_level" : 0.0,
									"ch7_mute" : 0.0,
									"ch7_pan" : 0.0,
									"ch8_level" : 0.0,
									"ch8_mute" : 0.0,
									"ch8_pan" : 0.0,
									"getsamplelength" : 0.0,
									"blob" : 									{
										"Format" : [ "int24" ]
									}

								}

							}

						}
,
						"fileref" : 						{
							"name" : "Thesis - Entrained Condition (sine wave)",
							"filename" : "Thesis - Entrained Condition (sine wave)_20160301_32.maxsnap",
							"filepath" : "~/Documents/Max 7/Snapshots",
							"filepos" : -1,
							"snapshotfileid" : "66570020d6e9b31ca6a4f6e54dcb25fc"
						}

					}
, 					{
						"filetype" : "C74Snapshot",
						"version" : 2,
						"minorversion" : 0,
						"name" : "Thesis - Entrained Condition (sine wave)",
						"origin" : "VT Regular",
						"type" : "patcher",
						"subtype" : "Undefined",
						"embed" : 0,
						"snapshot" : 						{
							"valuedictionary" : 							{
								"parameter_values" : 								{
									"AutoName" : 0.0,
									"Channels" : 1.0,
									"DSP" : 1.0,
									"Level" : 6.0,
									"Level[1]" : 0.0,
									"Mute" : 0.0,
									"Mute[1]" : 0.0,
									"OutputChannel" : 0.0,
									"Record" : 0.0,
									"ch1_level" : 0.0,
									"ch1_mute" : 0.0,
									"ch1_pan" : -50.0,
									"ch2_level" : 0.0,
									"ch2_mute" : 0.0,
									"ch2_pan" : 50.0,
									"ch3_level" : 0.0,
									"ch3_mute" : 0.0,
									"ch3_pan" : 0.0,
									"ch4_level" : 0.0,
									"ch4_mute" : 0.0,
									"ch4_pan" : 0.0,
									"ch5_level" : 0.0,
									"ch5_mute" : 0.0,
									"ch5_pan" : 0.0,
									"ch6_level" : 0.0,
									"ch6_mute" : 0.0,
									"ch6_pan" : 0.0,
									"ch7_level" : 0.0,
									"ch7_mute" : 0.0,
									"ch7_pan" : 0.0,
									"ch8_level" : 0.0,
									"ch8_mute" : 0.0,
									"ch8_pan" : 0.0,
									"getsamplelength" : 0.0,
									"blob" : 									{
										"Format" : [ "int24" ]
									}

								}

							}

						}
,
						"fileref" : 						{
							"name" : "Thesis - Entrained Condition (sine wave)",
							"filename" : "Thesis - Entrained Condition (sine wave)_20160301_33.maxsnap",
							"filepath" : "~/Documents/Max 7/Snapshots",
							"filepos" : -1,
							"snapshotfileid" : "23b5569a6ab35e020d261dc2eba6f4f3"
						}

					}
, 					{
						"filetype" : "C74Snapshot",
						"version" : 2,
						"minorversion" : 0,
						"name" : "Thesis - Entrained Condition (sine wave)[1]",
						"origin" : "VT Regular",
						"type" : "patcher",
						"subtype" : "Undefined",
						"embed" : 0,
						"snapshot" : 						{
							"valuedictionary" : 							{
								"parameter_values" : 								{
									"Attack" : 632.455505,
									"Attack[1]" : 632.455505,
									"AutoName" : 0.0,
									"Bend" : 4.89898,
									"Bend[1]" : 4.89898,
									"Bypass" : 0.0,
									"Bypass[1]" : 0.0,
									"CV2" : 0.0,
									"CV2[1]" : 0.0,
									"CV3" : 0.0,
									"CV3[1]" : 0.0,
									"Channels" : 1.0,
									"DSP" : 1.0,
									"Decay" : 2249.365234,
									"Decay[1]" : 2249.365234,
									"Freq" : 6763.828125,
									"FreqMode" : 1.0,
									"FreqMode[1]" : 1.0,
									"Freq[1]" : 6763.828125,
									"Legato" : 0.0,
									"Legato[1]" : 0.0,
									"Level" : 6.0,
									"Level[1]" : 0.0,
									"Linear" : 0.0,
									"Linear[1]" : 0.0,
									"Mute" : 0.0,
									"Mute[1]" : 0.0,
									"Mute[2]" : 1.0,
									"Mute[3]" : 1.0,
									"Mute[4]" : 0.0,
									"Mute[5]" : 0.0,
									"Offset" : 0.0,
									"Offset[1]" : 0.0,
									"OutputChannel" : 0.0,
									"PW" : 50.0,
									"PWM" : 0.0,
									"PWM[1]" : 0.0,
									"PW[1]" : 50.0,
									"Quadrants" : 0.0,
									"Quadrants[1]" : 0.0,
									"Record" : 0.0,
									"Release" : 2000.0,
									"Release[1]" : 2000.0,
									"Response" : 0.0,
									"Response[1]" : 0.0,
									"Sustain" : 70.0,
									"Sustain[1]" : 70.0,
									"Waveform" : 0.0,
									"Waveform[1]" : 0.0,
									"ch1_level" : 0.0,
									"ch1_mute" : 0.0,
									"ch1_pan" : -50.0,
									"ch2_level" : 0.0,
									"ch2_mute" : 0.0,
									"ch2_pan" : 50.0,
									"ch3_level" : 0.0,
									"ch3_mute" : 0.0,
									"ch3_pan" : 0.0,
									"ch4_level" : 0.0,
									"ch4_mute" : 0.0,
									"ch4_pan" : 0.0,
									"ch5_level" : 0.0,
									"ch5_mute" : 0.0,
									"ch5_pan" : 0.0,
									"ch6_level" : 0.0,
									"ch6_mute" : 0.0,
									"ch6_pan" : 0.0,
									"ch7_level" : 0.0,
									"ch7_mute" : 0.0,
									"ch7_pan" : 0.0,
									"ch8_level" : 0.0,
									"ch8_mute" : 0.0,
									"ch8_pan" : 0.0,
									"getsamplelength" : 0.0,
									"blob" : 									{
										"Format" : [ "int24" ]
									}

								}

							}

						}
,
						"fileref" : 						{
							"name" : "Thesis - Entrained Condition (sine wave)[1]",
							"filename" : "Thesis - Entrained Condition (sine wave)[1]_20160301_34.maxsnap",
							"filepath" : "~/Documents/Max 7/Snapshots",
							"filepos" : -1,
							"snapshotfileid" : "44bfc6576806c82fd3b1ee61b2229bf4"
						}

					}
, 					{
						"filetype" : "C74Snapshot",
						"version" : 2,
						"minorversion" : 0,
						"name" : "Thesis - Entrained Condition (sine wave)[1]",
						"origin" : "VT Regular",
						"type" : "patcher",
						"subtype" : "Undefined",
						"embed" : 0,
						"snapshot" : 						{
							"valuedictionary" : 							{
								"parameter_values" : 								{
									"Attack" : 632.455505,
									"Attack[1]" : 632.455505,
									"AutoName" : 0.0,
									"Bend" : 4.89898,
									"Bend[1]" : 4.89898,
									"Bypass" : 0.0,
									"Bypass[1]" : 0.0,
									"CV2" : 0.0,
									"CV2[1]" : 0.0,
									"CV3" : 0.0,
									"CV3[1]" : 0.0,
									"Channels" : 1.0,
									"DSP" : 1.0,
									"Decay" : 2249.365234,
									"Decay[1]" : 2249.365234,
									"Freq" : 6763.828125,
									"FreqMode" : 1.0,
									"FreqMode[1]" : 1.0,
									"Freq[1]" : 6763.828125,
									"Legato" : 0.0,
									"Legato[1]" : 0.0,
									"Level" : 6.0,
									"Level[1]" : 0.0,
									"Linear" : 0.0,
									"Linear[1]" : 0.0,
									"Mute" : 0.0,
									"Mute[1]" : 0.0,
									"Mute[2]" : 1.0,
									"Mute[3]" : 1.0,
									"Mute[4]" : 0.0,
									"Mute[5]" : 0.0,
									"Offset" : 0.0,
									"Offset[1]" : 0.0,
									"OutputChannel" : 0.0,
									"PW" : 50.0,
									"PWM" : 0.0,
									"PWM[1]" : 0.0,
									"PW[1]" : 50.0,
									"Quadrants" : 0.0,
									"Quadrants[1]" : 0.0,
									"Record" : 0.0,
									"Release" : 2000.0,
									"Release[1]" : 2000.0,
									"Response" : 0.0,
									"Response[1]" : 0.0,
									"Sustain" : 70.0,
									"Sustain[1]" : 70.0,
									"Waveform" : 0.0,
									"Waveform[1]" : 0.0,
									"ch1_level" : 0.0,
									"ch1_mute" : 0.0,
									"ch1_pan" : -50.0,
									"ch2_level" : 0.0,
									"ch2_mute" : 0.0,
									"ch2_pan" : 50.0,
									"ch3_level" : 0.0,
									"ch3_mute" : 0.0,
									"ch3_pan" : 0.0,
									"ch4_level" : 0.0,
									"ch4_mute" : 0.0,
									"ch4_pan" : 0.0,
									"ch5_level" : 0.0,
									"ch5_mute" : 0.0,
									"ch5_pan" : 0.0,
									"ch6_level" : 0.0,
									"ch6_mute" : 0.0,
									"ch6_pan" : 0.0,
									"ch7_level" : 0.0,
									"ch7_mute" : 0.0,
									"ch7_pan" : 0.0,
									"ch8_level" : 0.0,
									"ch8_mute" : 0.0,
									"ch8_pan" : 0.0,
									"getsamplelength" : 0.0,
									"blob" : 									{
										"Format" : [ "int24" ]
									}

								}

							}

						}
,
						"fileref" : 						{
							"name" : "Thesis - Entrained Condition (sine wave)[1]",
							"filename" : "Thesis - Entrained Condition (sine wave)[1]_20160301_35.maxsnap",
							"filepath" : "~/Documents/Max 7/Snapshots",
							"filepos" : -1,
							"snapshotfileid" : "c2f988662633fcb78151d133a6508e59"
						}

					}
, 					{
						"filetype" : "C74Snapshot",
						"version" : 2,
						"minorversion" : 0,
						"name" : "Thesis - Entrained Condition (sine wave)[2]",
						"origin" : "VT Regular",
						"type" : "patcher",
						"subtype" : "Undefined",
						"embed" : 0,
						"snapshot" : 						{
							"valuedictionary" : 							{
								"parameter_values" : 								{
									"AutoName" : 0.0,
									"Channels" : 1.0,
									"DSP" : 1.0,
									"Level" : 6.0,
									"Level[1]" : 0.0,
									"Mute" : 0.0,
									"Mute[1]" : 0.0,
									"OutputChannel" : 0.0,
									"Record" : 0.0,
									"ch1_level" : 0.0,
									"ch1_mute" : 0.0,
									"ch1_pan" : -50.0,
									"ch2_level" : 0.0,
									"ch2_mute" : 0.0,
									"ch2_pan" : 50.0,
									"ch3_level" : 0.0,
									"ch3_mute" : 0.0,
									"ch3_pan" : 0.0,
									"ch4_level" : 0.0,
									"ch4_mute" : 0.0,
									"ch4_pan" : 0.0,
									"ch5_level" : 0.0,
									"ch5_mute" : 0.0,
									"ch5_pan" : 0.0,
									"ch6_level" : 0.0,
									"ch6_mute" : 0.0,
									"ch6_pan" : 0.0,
									"ch7_level" : 0.0,
									"ch7_mute" : 0.0,
									"ch7_pan" : 0.0,
									"ch8_level" : 0.0,
									"ch8_mute" : 0.0,
									"ch8_pan" : 0.0,
									"getsamplelength" : 0.0,
									"blob" : 									{
										"Format" : [ "int24" ]
									}

								}

							}

						}
,
						"fileref" : 						{
							"name" : "Thesis - Entrained Condition (sine wave)[2]",
							"filename" : "Thesis - Entrained Condition (sine wave)[2]_20160301_17.maxsnap",
							"filepath" : "~/Documents/Max 7/Snapshots",
							"filepos" : -1,
							"snapshotfileid" : "002832ae8515c83d5adb73f0abbcc4b1"
						}

					}
, 					{
						"filetype" : "C74Snapshot",
						"version" : 2,
						"minorversion" : 0,
						"name" : "Thesis - Entrained Condition (sine wave)[3]",
						"origin" : "VT Regular",
						"type" : "patcher",
						"subtype" : "Undefined",
						"embed" : 0,
						"snapshot" : 						{
							"valuedictionary" : 							{
								"parameter_values" : 								{
									"AutoName" : 0.0,
									"Channels" : 1.0,
									"DSP" : 1.0,
									"Level" : 6.0,
									"Level[1]" : 0.0,
									"Mute" : 0.0,
									"Mute[1]" : 0.0,
									"OutputChannel" : 0.0,
									"Record" : 0.0,
									"ch1_level" : 0.0,
									"ch1_mute" : 0.0,
									"ch1_pan" : 0.0,
									"ch2_level" : 0.0,
									"ch2_mute" : 0.0,
									"ch2_pan" : 0.0,
									"ch3_level" : 0.0,
									"ch3_mute" : 0.0,
									"ch3_pan" : 0.0,
									"ch4_level" : 0.0,
									"ch4_mute" : 0.0,
									"ch4_pan" : 0.0,
									"ch5_level" : 0.0,
									"ch5_mute" : 0.0,
									"ch5_pan" : 0.0,
									"ch6_level" : 0.0,
									"ch6_mute" : 0.0,
									"ch6_pan" : 0.0,
									"ch7_level" : 0.0,
									"ch7_mute" : 0.0,
									"ch7_pan" : 0.0,
									"ch8_level" : 0.0,
									"ch8_mute" : 0.0,
									"ch8_pan" : 0.0,
									"getsamplelength" : 0.0,
									"blob" : 									{
										"Format" : [ "int24" ]
									}

								}

							}

						}
,
						"fileref" : 						{
							"name" : "Thesis - Entrained Condition (sine wave)[3]",
							"filename" : "Thesis - Entrained Condition (sine wave)[3]_20160301_17.maxsnap",
							"filepath" : "~/Documents/Max 7/Snapshots",
							"filepos" : -1,
							"snapshotfileid" : "1617afe06f880d5a69dab733f50996c8"
						}

					}
, 					{
						"filetype" : "C74Snapshot",
						"version" : 2,
						"minorversion" : 0,
						"name" : "Thesis - Entrained Condition (sine wave)",
						"origin" : "VT Regular",
						"type" : "patcher",
						"subtype" : "Undefined",
						"embed" : 0,
						"snapshot" : 						{
							"valuedictionary" : 							{
								"parameter_values" : 								{
									"AutoName" : 0.0,
									"Channels" : 1.0,
									"DSP" : 1.0,
									"Level" : 6.0,
									"Level[1]" : 0.0,
									"Mute" : 0.0,
									"Mute[1]" : 0.0,
									"OutputChannel" : 0.0,
									"Record" : 0.0,
									"ch1_level" : 0.0,
									"ch1_mute" : 0.0,
									"ch1_pan" : -50.0,
									"ch2_level" : 0.0,
									"ch2_mute" : 0.0,
									"ch2_pan" : 50.0,
									"ch3_level" : 0.0,
									"ch3_mute" : 0.0,
									"ch3_pan" : 0.0,
									"ch4_level" : 0.0,
									"ch4_mute" : 0.0,
									"ch4_pan" : 0.0,
									"ch5_level" : 0.0,
									"ch5_mute" : 0.0,
									"ch5_pan" : 0.0,
									"ch6_level" : 0.0,
									"ch6_mute" : 0.0,
									"ch6_pan" : 0.0,
									"ch7_level" : 0.0,
									"ch7_mute" : 0.0,
									"ch7_pan" : 0.0,
									"ch8_level" : 0.0,
									"ch8_mute" : 0.0,
									"ch8_pan" : 0.0,
									"getsamplelength" : 0.0,
									"blob" : 									{
										"Format" : [ "int24" ]
									}

								}

							}

						}
,
						"fileref" : 						{
							"name" : "Thesis - Entrained Condition (sine wave)",
							"filename" : "Thesis - Entrained Condition (sine wave)_20160301_34.maxsnap",
							"filepath" : "~/Documents/Max 7/Snapshots",
							"filepos" : -1,
							"snapshotfileid" : "8a3ca74ff231469e420936c3659a5d8b"
						}

					}
, 					{
						"filetype" : "C74Snapshot",
						"version" : 2,
						"minorversion" : 0,
						"name" : "Thesis - Entrained Condition (sine wave)",
						"origin" : "VT Regular",
						"type" : "patcher",
						"subtype" : "Undefined",
						"embed" : 0,
						"snapshot" : 						{
							"valuedictionary" : 							{
								"parameter_values" : 								{
									"AutoName" : 0.0,
									"Channels" : 1.0,
									"DSP" : 1.0,
									"Level" : 6.0,
									"Level[1]" : 0.0,
									"Mute" : 0.0,
									"Mute[1]" : 0.0,
									"OutputChannel" : 0.0,
									"Record" : 0.0,
									"ch1_level" : 0.0,
									"ch1_mute" : 0.0,
									"ch1_pan" : -50.0,
									"ch2_level" : 0.0,
									"ch2_mute" : 0.0,
									"ch2_pan" : 50.0,
									"ch3_level" : 0.0,
									"ch3_mute" : 0.0,
									"ch3_pan" : 0.0,
									"ch4_level" : 0.0,
									"ch4_mute" : 0.0,
									"ch4_pan" : 0.0,
									"ch5_level" : 0.0,
									"ch5_mute" : 0.0,
									"ch5_pan" : 0.0,
									"ch6_level" : 0.0,
									"ch6_mute" : 0.0,
									"ch6_pan" : 0.0,
									"ch7_level" : 0.0,
									"ch7_mute" : 0.0,
									"ch7_pan" : 0.0,
									"ch8_level" : 0.0,
									"ch8_mute" : 0.0,
									"ch8_pan" : 0.0,
									"getsamplelength" : 0.0,
									"blob" : 									{
										"Format" : [ "int24" ]
									}

								}

							}

						}
,
						"fileref" : 						{
							"name" : "Thesis - Entrained Condition (sine wave)",
							"filename" : "Thesis - Entrained Condition (sine wave)_20160301_35.maxsnap",
							"filepath" : "~/Documents/Max 7/Snapshots",
							"filepos" : -1,
							"snapshotfileid" : "81e114507a02dc4a8afb010a189b9f4c"
						}

					}
, 					{
						"filetype" : "C74Snapshot",
						"version" : 2,
						"minorversion" : 0,
						"name" : "Thesis - Entrained Condition (sine wave)[4]",
						"origin" : "VT Regular",
						"type" : "patcher",
						"subtype" : "Undefined",
						"embed" : 0,
						"snapshot" : 						{
							"valuedictionary" : 							{
								"parameter_values" : 								{
									"AutoName" : 0.0,
									"Channels" : 1.0,
									"DSP" : 1.0,
									"Level" : 6.0,
									"Level[1]" : 0.0,
									"Mute" : 0.0,
									"Mute[1]" : 0.0,
									"OutputChannel" : 0.0,
									"Record" : 0.0,
									"ch1_level" : 0.0,
									"ch1_mute" : 0.0,
									"ch1_pan" : 0.0,
									"ch2_level" : 0.0,
									"ch2_mute" : 0.0,
									"ch2_pan" : 0.0,
									"ch3_level" : 0.0,
									"ch3_mute" : 0.0,
									"ch3_pan" : 0.0,
									"ch4_level" : 0.0,
									"ch4_mute" : 0.0,
									"ch4_pan" : 0.0,
									"ch5_level" : 0.0,
									"ch5_mute" : 0.0,
									"ch5_pan" : 0.0,
									"ch6_level" : 0.0,
									"ch6_mute" : 0.0,
									"ch6_pan" : 0.0,
									"ch7_level" : 0.0,
									"ch7_mute" : 0.0,
									"ch7_pan" : 0.0,
									"ch8_level" : 0.0,
									"ch8_mute" : 0.0,
									"ch8_pan" : 0.0,
									"getsamplelength" : 0.0,
									"blob" : 									{
										"Format" : [ "int24" ]
									}

								}

							}

						}
,
						"fileref" : 						{
							"name" : "Thesis - Entrained Condition (sine wave)[4]",
							"filename" : "Thesis - Entrained Condition (sine wave)[4]_20160301_5.maxsnap",
							"filepath" : "~/Documents/Max 7/Snapshots",
							"filepos" : -1,
							"snapshotfileid" : "eb23678205525333705350f5dbd09081"
						}

					}
, 					{
						"filetype" : "C74Snapshot",
						"version" : 2,
						"minorversion" : 0,
						"name" : "Thesis - Entrained Condition (sine wave)[5]",
						"origin" : "VT Regular",
						"type" : "patcher",
						"subtype" : "Undefined",
						"embed" : 0,
						"snapshot" : 						{
							"valuedictionary" : 							{
								"parameter_values" : 								{
									"AutoName" : 0.0,
									"Channels" : 1.0,
									"DSP" : 1.0,
									"Level" : 6.0,
									"Level[1]" : 0.0,
									"Mute" : 0.0,
									"Mute[1]" : 0.0,
									"OutputChannel" : 0.0,
									"Record" : 0.0,
									"ch1_level" : 0.0,
									"ch1_mute" : 0.0,
									"ch1_pan" : 0.0,
									"ch2_level" : 0.0,
									"ch2_mute" : 0.0,
									"ch2_pan" : 0.0,
									"ch3_level" : -10.0,
									"ch3_mute" : 0.0,
									"ch3_pan" : 0.0,
									"ch4_level" : 0.0,
									"ch4_mute" : 0.0,
									"ch4_pan" : 0.0,
									"ch5_level" : 0.0,
									"ch5_mute" : 0.0,
									"ch5_pan" : 0.0,
									"ch6_level" : 0.0,
									"ch6_mute" : 0.0,
									"ch6_pan" : 0.0,
									"ch7_level" : 0.0,
									"ch7_mute" : 0.0,
									"ch7_pan" : 0.0,
									"ch8_level" : 0.0,
									"ch8_mute" : 0.0,
									"ch8_pan" : 0.0,
									"getsamplelength" : 0.0,
									"blob" : 									{
										"Format" : [ "int24" ]
									}

								}

							}

						}
,
						"fileref" : 						{
							"name" : "Thesis - Entrained Condition (sine wave)[5]",
							"filename" : "Thesis - Entrained Condition (sine wave)[5]_20160301_5.maxsnap",
							"filepath" : "~/Documents/Max 7/Snapshots",
							"filepos" : -1,
							"snapshotfileid" : "ac6fcb2d97bb2af45f430a14a00c5dc0"
						}

					}
, 					{
						"filetype" : "C74Snapshot",
						"version" : 2,
						"minorversion" : 0,
						"name" : "Thesis - Entrained Condition (sine wave)[6]",
						"origin" : "VT Regular",
						"type" : "patcher",
						"subtype" : "Undefined",
						"embed" : 0,
						"snapshot" : 						{
							"valuedictionary" : 							{
								"parameter_values" : 								{
									"AutoName" : 0.0,
									"Channels" : 1.0,
									"DSP" : 1.0,
									"DSP[1]" : 1.0,
									"Level" : 6.0,
									"Level[1]" : 0.0,
									"Level[2]" : 6.0,
									"Mute" : 0.0,
									"Mute[1]" : 0.0,
									"Mute[2]" : 0.0,
									"Mute[3]" : 0.0,
									"OutputChannel" : 2.0,
									"OutputChannel[1]" : 0.0,
									"Record" : 0.0,
									"ch1_level" : 0.0,
									"ch1_mute" : 0.0,
									"ch1_pan" : 0.0,
									"ch2_level" : 0.0,
									"ch2_mute" : 0.0,
									"ch2_pan" : 0.0,
									"ch3_level" : -15.0,
									"ch3_mute" : 0.0,
									"ch3_pan" : 0.0,
									"ch4_level" : 0.0,
									"ch4_mute" : 0.0,
									"ch4_pan" : 0.0,
									"ch5_level" : 0.0,
									"ch5_mute" : 0.0,
									"ch5_pan" : 0.0,
									"ch6_level" : 0.0,
									"ch6_mute" : 0.0,
									"ch6_pan" : 0.0,
									"ch7_level" : 0.0,
									"ch7_mute" : 0.0,
									"ch7_pan" : 0.0,
									"ch8_level" : 0.0,
									"ch8_mute" : 0.0,
									"ch8_pan" : 0.0,
									"getsamplelength" : 0.0,
									"in1" : -26.875,
									"in2" : 0.0,
									"in3" : 0.0,
									"in4" : 0.0,
									"blob" : 									{
										"Format" : [ "int24" ]
									}

								}

							}

						}
,
						"fileref" : 						{
							"name" : "Thesis - Entrained Condition (sine wave)[6]",
							"filename" : "Thesis - Entrained Condition (sine wave)[6]_20160301_5.maxsnap",
							"filepath" : "~/Documents/Max 7/Snapshots",
							"filepos" : -1,
							"snapshotfileid" : "ce2d2edb7029973b1970362b85ed1cd3"
						}

					}
, 					{
						"filetype" : "C74Snapshot",
						"version" : 2,
						"minorversion" : 0,
						"name" : "Thesis - Entrained Condition (sine wave)[7]",
						"origin" : "VT Regular",
						"type" : "patcher",
						"subtype" : "Undefined",
						"embed" : 0,
						"snapshot" : 						{
							"valuedictionary" : 							{
								"parameter_values" : 								{
									"AutoName" : 0.0,
									"Channels" : 1.0,
									"DSP" : 1.0,
									"DSP[1]" : 1.0,
									"Level" : 6.0,
									"Level[1]" : 0.0,
									"Level[2]" : 6.0,
									"Mute" : 0.0,
									"Mute[1]" : 0.0,
									"Mute[2]" : 0.0,
									"Mute[3]" : 0.0,
									"OutputChannel" : 2.0,
									"OutputChannel[1]" : 0.0,
									"Record" : 0.0,
									"ch1_level" : 0.0,
									"ch1_mute" : 0.0,
									"ch1_pan" : 0.0,
									"ch2_level" : 0.0,
									"ch2_mute" : 0.0,
									"ch2_pan" : 0.0,
									"ch3_level" : -15.0,
									"ch3_mute" : 0.0,
									"ch3_pan" : 0.0,
									"ch4_level" : 0.0,
									"ch4_mute" : 0.0,
									"ch4_pan" : 0.0,
									"ch5_level" : 0.0,
									"ch5_mute" : 0.0,
									"ch5_pan" : 0.0,
									"ch6_level" : 0.0,
									"ch6_mute" : 0.0,
									"ch6_pan" : 0.0,
									"ch7_level" : 0.0,
									"ch7_mute" : 0.0,
									"ch7_pan" : 0.0,
									"ch8_level" : 0.0,
									"ch8_mute" : 0.0,
									"ch8_pan" : 0.0,
									"getsamplelength" : 0.0,
									"in1" : -15.111111,
									"in2" : 0.0,
									"in3" : 0.0,
									"in4" : 0.0,
									"blob" : 									{
										"Format" : [ "int24" ]
									}

								}

							}

						}
,
						"fileref" : 						{
							"name" : "Thesis - Entrained Condition (sine wave)[7]",
							"filename" : "Thesis - Entrained Condition (sine wave)[7]_20160301_5.maxsnap",
							"filepath" : "~/Documents/Max 7/Snapshots",
							"filepos" : -1,
							"snapshotfileid" : "462c31a46c66ad279cf0219055630797"
						}

					}
, 					{
						"filetype" : "C74Snapshot",
						"version" : 2,
						"minorversion" : 0,
						"name" : "Thesis - Entrained Condition (sine wave)[8]",
						"origin" : "VT Regular",
						"type" : "patcher",
						"subtype" : "Undefined",
						"embed" : 0,
						"snapshot" : 						{
							"valuedictionary" : 							{
								"parameter_values" : 								{
									"AutoName" : 0.0,
									"Channels" : 1.0,
									"DSP" : 1.0,
									"DSP[1]" : 1.0,
									"DSP[2]" : 1.0,
									"Level" : 6.0,
									"Level[1]" : 0.0,
									"Level[2]" : 6.0,
									"Level[3]" : 6.0,
									"Mute" : 0.0,
									"Mute[1]" : 0.0,
									"Mute[2]" : 0.0,
									"Mute[3]" : 0.0,
									"Mute[4]" : 0.0,
									"OutputChannel" : 2.0,
									"OutputChannel[1]" : 3.0,
									"OutputChannel[2]" : 1.0,
									"Record" : 0.0,
									"ch1_level" : 0.0,
									"ch1_mute" : 0.0,
									"ch1_pan" : 0.0,
									"ch2_level" : 0.0,
									"ch2_mute" : 0.0,
									"ch2_pan" : 0.0,
									"ch3_level" : -15.0,
									"ch3_mute" : 0.0,
									"ch3_pan" : 0.0,
									"ch4_level" : 0.0,
									"ch4_mute" : 0.0,
									"ch4_pan" : 0.0,
									"ch5_level" : 0.0,
									"ch5_mute" : 0.0,
									"ch5_pan" : 0.0,
									"ch6_level" : 0.0,
									"ch6_mute" : 0.0,
									"ch6_pan" : 0.0,
									"ch7_level" : 0.0,
									"ch7_mute" : 0.0,
									"ch7_pan" : 0.0,
									"ch8_level" : 0.0,
									"ch8_mute" : 0.0,
									"ch8_pan" : 0.0,
									"getsamplelength" : 0.0,
									"in1" : -15.111111,
									"in2" : 0.0,
									"in3" : 0.0,
									"in4" : 0.0,
									"blob" : 									{
										"Format" : [ "int24" ]
									}

								}

							}

						}
,
						"fileref" : 						{
							"name" : "Thesis - Entrained Condition (sine wave)[8]",
							"filename" : "Thesis - Entrained Condition (sine wave)[8]_20160301_5.maxsnap",
							"filepath" : "~/Documents/Max 7/Snapshots",
							"filepos" : -1,
							"snapshotfileid" : "54f5c0792645ea0929221327d3ae849a"
						}

					}
, 					{
						"filetype" : "C74Snapshot",
						"version" : 2,
						"minorversion" : 0,
						"name" : "Thesis - Entrained Condition (sine wave)[9]",
						"origin" : "VT Regular",
						"type" : "patcher",
						"subtype" : "Undefined",
						"embed" : 0,
						"snapshot" : 						{
							"valuedictionary" : 							{
								"parameter_values" : 								{
									"AutoName" : 0.0,
									"Channels" : 1.0,
									"DSP" : 1.0,
									"DSP[1]" : 1.0,
									"DSP[2]" : 1.0,
									"Level" : 6.0,
									"Level[1]" : 0.0,
									"Level[2]" : 6.0,
									"Level[3]" : 6.0,
									"Mute" : 0.0,
									"Mute[1]" : 0.0,
									"Mute[2]" : 0.0,
									"Mute[3]" : 0.0,
									"Mute[4]" : 0.0,
									"OutputChannel" : 2.0,
									"OutputChannel[1]" : 3.0,
									"OutputChannel[2]" : 1.0,
									"Record" : 0.0,
									"ch1_level" : 0.0,
									"ch1_mute" : 0.0,
									"ch1_pan" : 0.0,
									"ch2_level" : 0.0,
									"ch2_mute" : 0.0,
									"ch2_pan" : 0.0,
									"ch3_level" : -15.0,
									"ch3_mute" : 0.0,
									"ch3_pan" : 0.0,
									"ch4_level" : 0.0,
									"ch4_mute" : 0.0,
									"ch4_pan" : 0.0,
									"ch5_level" : 0.0,
									"ch5_mute" : 0.0,
									"ch5_pan" : 0.0,
									"ch6_level" : 0.0,
									"ch6_mute" : 0.0,
									"ch6_pan" : 0.0,
									"ch7_level" : 0.0,
									"ch7_mute" : 0.0,
									"ch7_pan" : 0.0,
									"ch8_level" : 0.0,
									"ch8_mute" : 0.0,
									"ch8_pan" : 0.0,
									"getsamplelength" : 0.0,
									"in1" : -15.111111,
									"in2" : 0.0,
									"in3" : 0.0,
									"in4" : 0.0,
									"blob" : 									{
										"Format" : [ "int24" ]
									}

								}

							}

						}
,
						"fileref" : 						{
							"name" : "Thesis - Entrained Condition (sine wave)[9]",
							"filename" : "Thesis - Entrained Condition (sine wave)[9]_20160301_5.maxsnap",
							"filepath" : "~/Documents/Max 7/Snapshots",
							"filepos" : -1,
							"snapshotfileid" : "a4a25e990fbfa85bb0b091a76e9782c8"
						}

					}
, 					{
						"filetype" : "C74Snapshot",
						"version" : 2,
						"minorversion" : 0,
						"name" : "Thesis - Entrained Condition (sine wave)[10]",
						"origin" : "VT Regular",
						"type" : "patcher",
						"subtype" : "Undefined",
						"embed" : 0,
						"snapshot" : 						{
							"valuedictionary" : 							{
								"parameter_values" : 								{
									"AutoName" : 0.0,
									"Channels" : 1.0,
									"DSP" : 1.0,
									"DSP[1]" : 1.0,
									"DSP[2]" : 1.0,
									"Level" : 6.0,
									"Level[1]" : 0.0,
									"Level[2]" : 6.0,
									"Level[3]" : 6.0,
									"Mute" : 0.0,
									"Mute[1]" : 0.0,
									"Mute[2]" : 0.0,
									"Mute[3]" : 0.0,
									"Mute[4]" : 0.0,
									"OutputChannel" : 2.0,
									"OutputChannel[1]" : 3.0,
									"OutputChannel[2]" : 1.0,
									"Record" : 0.0,
									"ch1_level" : 0.0,
									"ch1_mute" : 0.0,
									"ch1_pan" : 0.0,
									"ch2_level" : 0.0,
									"ch2_mute" : 0.0,
									"ch2_pan" : 0.0,
									"ch3_level" : -15.0,
									"ch3_mute" : 0.0,
									"ch3_pan" : 0.0,
									"ch4_level" : 0.0,
									"ch4_mute" : 0.0,
									"ch4_pan" : 0.0,
									"ch5_level" : 0.0,
									"ch5_mute" : 0.0,
									"ch5_pan" : 0.0,
									"ch6_level" : 0.0,
									"ch6_mute" : 0.0,
									"ch6_pan" : 0.0,
									"ch7_level" : 0.0,
									"ch7_mute" : 0.0,
									"ch7_pan" : 0.0,
									"ch8_level" : 0.0,
									"ch8_mute" : 0.0,
									"ch8_pan" : 0.0,
									"getsamplelength" : 0.0,
									"in1" : -5.875,
									"in2" : 0.0,
									"in3" : 0.0,
									"in4" : 0.0,
									"blob" : 									{
										"Format" : [ "int24" ]
									}

								}

							}

						}
,
						"fileref" : 						{
							"name" : "Thesis - Entrained Condition (sine wave)[10]",
							"filename" : "Thesis - Entrained Condition (sine wave)[10]_20160301_5.maxsnap",
							"filepath" : "~/Documents/Max 7/Snapshots",
							"filepos" : -1,
							"snapshotfileid" : "e4c3ab0112718a6b284eb10129d9a8e7"
						}

					}
, 					{
						"filetype" : "C74Snapshot",
						"version" : 2,
						"minorversion" : 0,
						"name" : "Thesis - Entrained Condition (sine wave)[11]",
						"origin" : "VT Regular",
						"type" : "patcher",
						"subtype" : "Undefined",
						"embed" : 0,
						"snapshot" : 						{
							"valuedictionary" : 							{
								"parameter_values" : 								{
									"AutoName" : 0.0,
									"Channels" : 1.0,
									"DSP" : 1.0,
									"DSP[1]" : 1.0,
									"DSP[2]" : 1.0,
									"Level" : 6.0,
									"Level[1]" : 0.0,
									"Level[2]" : 6.0,
									"Level[3]" : 6.0,
									"Mute" : 0.0,
									"Mute[1]" : 0.0,
									"Mute[2]" : 0.0,
									"Mute[3]" : 0.0,
									"Mute[4]" : 0.0,
									"OutputChannel" : 2.0,
									"OutputChannel[1]" : 3.0,
									"OutputChannel[2]" : 1.0,
									"Record" : 0.0,
									"ch1_level" : 0.0,
									"ch1_mute" : 0.0,
									"ch1_pan" : 0.0,
									"ch2_level" : 0.0,
									"ch2_mute" : 0.0,
									"ch2_pan" : 0.0,
									"ch3_level" : -15.0,
									"ch3_mute" : 0.0,
									"ch3_pan" : 0.0,
									"ch4_level" : 0.0,
									"ch4_mute" : 0.0,
									"ch4_pan" : 0.0,
									"ch5_level" : 0.0,
									"ch5_mute" : 0.0,
									"ch5_pan" : 0.0,
									"ch6_level" : 0.0,
									"ch6_mute" : 0.0,
									"ch6_pan" : 0.0,
									"ch7_level" : 0.0,
									"ch7_mute" : 0.0,
									"ch7_pan" : 0.0,
									"ch8_level" : 0.0,
									"ch8_mute" : 0.0,
									"ch8_pan" : 0.0,
									"getsamplelength" : 0.0,
									"in1" : -5.875,
									"in2" : 0.0,
									"in3" : 0.0,
									"in4" : 0.0,
									"blob" : 									{
										"Format" : [ "int24" ]
									}

								}

							}

						}
,
						"fileref" : 						{
							"name" : "Thesis - Entrained Condition (sine wave)[11]",
							"filename" : "Thesis - Entrained Condition (sine wave)[11]_20160301_5.maxsnap",
							"filepath" : "~/Documents/Max 7/Snapshots",
							"filepos" : -1,
							"snapshotfileid" : "a7e2d73c89b355405aee768cf45ae41f"
						}

					}
, 					{
						"filetype" : "C74Snapshot",
						"version" : 2,
						"minorversion" : 0,
						"name" : "Thesis - Entrained Condition (sine wave)[12]",
						"origin" : "VT Regular",
						"type" : "patcher",
						"subtype" : "Undefined",
						"embed" : 0,
						"snapshot" : 						{
							"valuedictionary" : 							{
								"parameter_values" : 								{
									"AutoName" : 0.0,
									"Channels" : 1.0,
									"DSP" : 1.0,
									"DSP[1]" : 1.0,
									"DSP[2]" : 1.0,
									"Level" : 6.0,
									"Level[1]" : 0.0,
									"Level[2]" : 6.0,
									"Level[3]" : 6.0,
									"Mute" : 0.0,
									"Mute[1]" : 0.0,
									"Mute[2]" : 0.0,
									"Mute[3]" : 0.0,
									"Mute[4]" : 0.0,
									"OutputChannel" : 2.0,
									"OutputChannel[1]" : 3.0,
									"OutputChannel[2]" : 1.0,
									"Record" : 0.0,
									"ch1_level" : 0.0,
									"ch1_mute" : 0.0,
									"ch1_pan" : 0.0,
									"ch2_level" : 0.0,
									"ch2_mute" : 0.0,
									"ch2_pan" : 0.0,
									"ch3_level" : -15.0,
									"ch3_mute" : 0.0,
									"ch3_pan" : 0.0,
									"ch4_level" : 0.0,
									"ch4_mute" : 0.0,
									"ch4_pan" : 0.0,
									"ch5_level" : 0.0,
									"ch5_mute" : 0.0,
									"ch5_pan" : 0.0,
									"ch6_level" : 0.0,
									"ch6_mute" : 0.0,
									"ch6_pan" : 0.0,
									"ch7_level" : 0.0,
									"ch7_mute" : 0.0,
									"ch7_pan" : 0.0,
									"ch8_level" : 0.0,
									"ch8_mute" : 0.0,
									"ch8_pan" : 0.0,
									"getsamplelength" : 0.0,
									"in1" : -15.111111,
									"in2" : 0.0,
									"in3" : 0.0,
									"in4" : 0.0,
									"blob" : 									{
										"Format" : [ "int24" ]
									}

								}

							}

						}
,
						"fileref" : 						{
							"name" : "Thesis - Entrained Condition (sine wave)[12]",
							"filename" : "Thesis - Entrained Condition (sine wave)[12]_20160301_4.maxsnap",
							"filepath" : "~/Documents/Max 7/Snapshots",
							"filepos" : -1,
							"snapshotfileid" : "43768e3375c79e0f9bd3322437c0a978"
						}

					}
, 					{
						"filetype" : "C74Snapshot",
						"version" : 2,
						"minorversion" : 0,
						"name" : "Thesis - Entrained Condition (sine wave)[13]",
						"origin" : "VT Regular",
						"type" : "patcher",
						"subtype" : "Undefined",
						"embed" : 0,
						"snapshot" : 						{
							"valuedictionary" : 							{
								"parameter_values" : 								{
									"AutoName" : 0.0,
									"Bias" : 0.0,
									"Bypass" : 0.0,
									"Channels" : 1.0,
									"DSP" : 1.0,
									"DSP[1]" : 1.0,
									"DSP[2]" : 1.0,
									"Gain" : 200.0,
									"Level" : 6.0,
									"Level[1]" : 0.0,
									"Level[2]" : 6.0,
									"Level[3]" : 6.0,
									"Mute" : 0.0,
									"Mute[1]" : 0.0,
									"Mute[2]" : 0.0,
									"Mute[3]" : 0.0,
									"Mute[4]" : 0.0,
									"OutputChannel" : 2.0,
									"OutputChannel[1]" : 3.0,
									"OutputChannel[2]" : 1.0,
									"Record" : 0.0,
									"ch1_level" : 0.0,
									"ch1_mute" : 0.0,
									"ch1_pan" : 0.0,
									"ch2_level" : 0.0,
									"ch2_mute" : 0.0,
									"ch2_pan" : 0.0,
									"ch3_level" : -15.0,
									"ch3_mute" : 0.0,
									"ch3_pan" : 0.0,
									"ch4_level" : 0.0,
									"ch4_mute" : 0.0,
									"ch4_pan" : 0.0,
									"ch5_level" : 0.0,
									"ch5_mute" : 0.0,
									"ch5_pan" : 0.0,
									"ch6_level" : 0.0,
									"ch6_mute" : 0.0,
									"ch6_pan" : 0.0,
									"ch7_level" : 0.0,
									"ch7_mute" : 0.0,
									"ch7_pan" : 0.0,
									"ch8_level" : 0.0,
									"ch8_mute" : 0.0,
									"ch8_pan" : 0.0,
									"getsamplelength" : 0.0,
									"in1" : -5.875,
									"in2" : 0.0,
									"in3" : 0.0,
									"in4" : 0.0,
									"blob" : 									{
										"Format" : [ "int24" ]
									}

								}

							}

						}
,
						"fileref" : 						{
							"name" : "Thesis - Entrained Condition (sine wave)[13]",
							"filename" : "Thesis - Entrained Condition (sine wave)[13]_20160301_3.maxsnap",
							"filepath" : "~/Documents/Max 7/Snapshots",
							"filepos" : -1,
							"snapshotfileid" : "f47cbe2afddd14989e8daf0ce4359773"
						}

					}
 ]
			}

		}
,
		"styles" : [ 			{
				"name" : "buttonBlue",
				"default" : 				{
					"bgcolor" : [ 0.317647, 0.654902, 0.976471, 1.0 ]
				}
,
				"parentstyle" : "",
				"multi" : 0
			}
, 			{
				"name" : "buttonPurple",
				"default" : 				{
					"bgcolor" : [ 0.372549, 0.196078, 0.486275, 1.0 ]
				}
,
				"parentstyle" : "",
				"multi" : 0
			}
, 			{
				"name" : "newobjBlue-1",
				"default" : 				{
					"accentcolor" : [ 0.317647, 0.654902, 0.976471, 1.0 ]
				}
,
				"parentstyle" : "",
				"multi" : 0
			}
, 			{
				"name" : "newobjCyan-1",
				"default" : 				{
					"accentcolor" : [ 0.029546, 0.773327, 0.821113, 1.0 ]
				}
,
				"parentstyle" : "",
				"multi" : 0
			}
, 			{
				"name" : "newobjGreen-1",
				"default" : 				{
					"accentcolor" : [ 0.0, 0.533333, 0.168627, 1.0 ]
				}
,
				"parentstyle" : "",
				"multi" : 0
			}
, 			{
				"name" : "newobjMagenta-1",
				"default" : 				{
					"accentcolor" : [ 0.840663, 0.060168, 0.769195, 1.0 ]
				}
,
				"parentstyle" : "",
				"multi" : 0
			}
, 			{
				"name" : "newobjYellow-1",
				"default" : 				{
					"fontsize" : [ 12.059008 ],
					"accentcolor" : [ 0.82517, 0.78181, 0.059545, 1.0 ]
				}
,
				"parentstyle" : "",
				"multi" : 0
			}
, 			{
				"name" : "numberGold-1",
				"default" : 				{
					"accentcolor" : [ 0.764706, 0.592157, 0.101961, 1.0 ]
				}
,
				"parentstyle" : "",
				"multi" : 0
			}
 ]
	}

}
